# Supplementary material for: Atrial-like cardiomyocytes from human pluripotent stem cells are a robust preclinical model for assessing atrial-selective pharmacology
Source: EMBO Mol Med. 2015 Feb 19;7(4):394–410. doi: 10.15252/emmm.201404757 (PMC4403042; doi:10.15252/emmm.201404757)
Supplement: Supplementary file 1 — Supplementary Table S1 [file emmm0007-0394-sd1.xlsx]

## Sheet: Sheet1
Fig. 2D (left)	Fig. 2D (right)	Fig. 2E (left)	Fig. 2E (right)	UP in CT+	UP in RA+	UP in hFH-Ventricles	UP in hFH-Atria
Genes Overlapping in CT+ vs Human Fetal Ventricles	Genes Overlapping in CT+ vs Human Fetal Atria	Genes Overlapping in RA+ vs Human Fetal Ventricles	Genes Overlapping in RA+ vs Human Atria
LRRC49	BMPER	STC2	FOSB	LRRC49	STC2	STC2	NOMO1
C10orf33	MTUS1	SNORD13	NPPA	UBE2E2	RBP1	LOC440055	NPPA
MYL2	COL2A1	FABP5L2	SSPN	STXBP6	FOSB	SAPS2	CAPN3
PLCXD3	CORIN	LIMCH1	CXCL12	STXBP6	VSNL1	TUBA3D	FOSB
LOC652097	TGFBR2	ACTA1	MGP	C10orf33	PDIA5	CCNB1IP1	STAT4
SLC1A3	SPOCK2	A2M	LOC401115	PEG10	ITPKB	RAMP1	SMG7
ABLIM1	KRT19	PENK	DGKI	GRB14	CXCL12	PHB2	VSNL1
TNFRSF19	SORCS1	GPM6B	C1orf105	FZD8	EFNB2	TFF3	BTG1
TMEM71	ART3	CCL21	RAB33A	AHNAK	SSPN	QPCT	CAPN3
AP1S2	SH3GL3	LOC642956	COLEC11	MYL2	SNORD13	ITGB1BP3	PFTK1
A4GALT	LRRN3	FAM129A	SFRP1	SORCS1	CXCL12	LIMCH1	SEC31A
FGF18	C14orf78	ACTG2	JAG1	PLCXD3	FABP5L2	TFRC	SMAD7
UBE2E1	CITED2	LMO2	MBP	BMPER	COL6A3	TMEM88	SLN
IRX4		PMP22	VSNL1	LOC652097	SMOC2	LOC644237	FNDC1
S100A4		MXRA5	CFI	SGCE	LGALS1	SLBP	DSG2
LOC100132564		RASD1	ATF3	SLC1A3	MAP1B	HSPBL2	ITM2C
SORBS2		FABP5	EFEMP1	CTSC	MGP	RRAD	MYL7
GUCY1A3		COX7A1	PLCG2	NPNT	MGP	COX7A1	FREM1
TF		DLK1	KIAA1324L	ABLIM1	LOC401115	GJA3	CLINT1
FHOD3		EGR2	ACTA2	MTUS2	IER3	FAM69B	TGM1
SLC1A4		THBS4	APCDD1L	LOC649023	PRRX2	ROR1	SSPN
PCDH20		APLNR	SULF1	TNFRSF19	NELL1	PKIA	ADAMTS1
LOC647042		COBL	HSPB8	FRZB	SHOX2	CTNS	GPC4
DLC1			BCHE	LOC648370	TGFBI	TLE2	CXCL12
LOC100131138			CTGF	TMEM71	ID3	MDK	MAGED1
2011-03-01			SULF2	ERBB3	DCN	AHSP	LOC389342
LOC100008589			COLQ	MTUS1	DGKI	SNORD13	MAPK4
MYCN			ZFP36	AP1S2	C1orf105	UBE2E1	EWSR1
LOC100132394			SPARCL1	ODAM	RAB33A	FABP5L2	STAT3
NAV1			PRDX1	COL2A1	C4orf49	ACVRL1	MGP
FHL2			MYL7	UBE2E1	C4orf49	FAM83D	RDH10
PNCK			PTGS2	PTPRE	GPC3	ATP6V0B	LOC401115
COBLL1			NR2F2	A4GALT	FABP5L2	SNORA2B	PRG4
FZD1			PDLIM3	LOC728153	GUCA1A	PECI	PRSS35
PYGL			ID3	FGF18	SHISA2	ILVBL	TMEM2
EMILIN2			ZNF385B	MMP23A	RHOJ	EGR2	C6orf111
PDGFD			GPX3	C6orf142	GMDS	VPS8	CPA4
NLGN1			MYOM2	IRX4	PSRC1	LRRC49	SDPR
ART3			D4S234E	S100A4	DACH2	CDS1	THBS3
TSPAN32			OSR1	S100A4	SPINK1	C10orf33	LOC440063
PKP2			CTGF	LOC100132564	RAB3C	ANKRD38	CACNA2D2
LOC100134364			STMN2	ACTN3	VIP	GTF3A	ATP6V1G2
PRDM16			ID1	BTAF1	ACTA1	LOC100130506	DGKI
KCNJ8			ACTG2	SORBS2	NFKBIZ	TMEM116	CYP26B1
HAND1			PKDCC	SORBS2	TSPAN8	HADH	ID2
HEY2			JUN	NET1	COLQ	DBI	ID2
JPH1			ADAMTS8	CORIN	COLEC11	CSE1L	LOC642590
MYH7			SFRP5	GUCY1A3	SERPINE2	RGS5	TIPARP
MASP1			SLC9A3R1	TF	SFRP1	MCM4	AIF1L
			ISL1	FHOD3	RHOU	PYGB	SMAD6
			DHRS9	SLC1A4	GLIPR2	SH3RF2	C1orf105
			CFH	LRRN3	JAG1	ZNF627	DDIT4L
			SLN	CACHD1	A2M	LOC391532	TSPAN7
			ALDH1A2	LAMA4	KCNG1	SPRED1	TSPAN7
			SHD	LAMA4	EMILIN1	EIF3M	RAB33A
			FBXO32	C9orf61	MBP	ADAM15	SLC22A17
			MYLK	RALYL	LRRC17	ARPP19	RASSF5
			MYBPHL	FLJ42875	KCNT2	GPR22	PLTP
			SMOC1	SPOCK2	PTGDS	LOC390345	CTHRC1
			FOXC1	ADAMTS19	RFTN1	LOC100130775	MAPK4
			KCNT2	COL22A1	FMOD	RNF175	EGR1
			PIM1	KEL	SPARC	AGPAT9	BASP1
			PRKAG2	LOC93556	NLGN4X	LOC727984	DDR1
			ANGPT1	PCDH20	FBLN1	FASTK	BMPER
			RHOU	LOC647042	C11orf87	CKS1B	C1QTNF3
			NR2F1	TRIM9	ID1	PODXL	SLITRK3
			PRKAG2	TLE4	VSNL1	CDH13	HEG1
			PITX2	DLC1	PTN	PHYH	DAZAP2
			COL1A1	LOC100131138	CFI	LOC731640	FAM5C
			CTXN1	FAM84B	BMP4	LOC390557	ARHGAP24
			TMEM141	2011-03-01	ATF3	RPLP1	ALPK2
			ZNF533	LOC100008589	PRSS8	LOC100131205	IL6
			SPOCK1	LOC100008589	EFEMP1	NTS	TMCO3
			COL1A2	RSPO3	PLCG2	SGIP1	GNA11
			NUPR1	KRT19	SAMD11	CDK4	COLEC11
			CRISPDL2	MYL2	KIAA1324L	LBH	CASC4
			VASH1	VCAN	PENK	BCL6B	AFF3
			TUBB2B	CAV1	EGFR	CACNB2	CSHL1
			BTG2	GUCY1A3	CYR61	LOC100129599	SFRP1
			GADD45B	MYCN	GPM6B	C2orf25	ANXA8
			ALDH1A1	LOC100132394	ACTA2	ABLIM1	TNNT2
			SDCCAG10	NAV1	COL6A2	MT3	B2M
			KCNA5	CYP27A1	COL6A2	RHOG	ALCAM
			NOMO2	MTUS2	APCDD1L	LOC388339	UCHL1
			PDGFRA	FHL2	AFP	KNTC1	TSC22D1
			FBLN2	FHL2	SULF1	ANKRD46	JAG1
			KCNJ3	PNCK	FKSG30	LOC650157	TNK2
			RGS4	TGFBR2	HSPB8	FABP5L2	DYRK2
			GEM	CHN1	BCHE	MYL2	MTUS1
			DUSP1	COBLL1	CTGF	TM4SF18	SAT1
			GFOD1	FZD1	SULF2	C3orf23	RYK
			FOS	FZD1	CRISPDL2	LOC728820	MBP
			FEZ1	PACRG	SLN	ANKRD9	JUND
				GADL1	PXDN	LOC81691	PPP3CA
				MASP1	RASL11B	C1orf133	TMTC1
				MASP1	THBS1	TMEM126B	LOC646723
				PYGL	COLQ	UBR4	GABRB3
				EMILIN2	ZFP36	LOC644774	KCNJ3
				PDGFD	SPARCL1	CKAP2	TAGLN
				MMP23B	PRDX1	HECW2	ID3
				NLGN1	PRDX1	C6orf64	COL2A1
				SORCS1	GAD1	TMEM71	KCMF1
				PDGFD	PTGS2	PLCXD3	VSNL1
				ART3	KCNQ2	LOC649447	LOC134505
				TSPAN32	NR2F2	LOC100131905	MB
				TSPAN32	KCNJ3	LOC652097	ID1
				LOC100134364	TAC1	MRPS12	CFI
				PKP2	PDLIM3	MXRA7	ATF3
				PRDM16	PDLIM3	CETP	CALU
				ALB	ZNF385B	ACTA1	EFEMP1
				ALB	GPX3	COMTD1	PLCG2
				VCAM1	MYOM2	PCNA	KIAA1324L
				RHOQ	CCL21	TMEM190	PATL2
				TSHZ2	TMSL3	RASD2	NFIA
				KCNJ8	D4S234E	MAOB	TMEM105
				SH3GL3	LOC642956	SLC1A3	ACTA2
				SLC30A3	CADPS2	NDUFA9	TCEAL3
				LRRN3	CD83	FAM5C	APCDD1L
				PTPRD	BST2	c6orf142	SULF1
				LOC645367	OSR1	SDHB	TRIP6
				HAND1	CRISPLD2	CARHSP1	HSPB8
				FGF9	CTGF	C5orf46	BCHE
				CKM	FAM129A	GMNN	CTGF
				IFIT1	STMN2	NDUFB5	CREB3L2
				TSPAN5	STMN2	ARL9	SULF2
				HEY2	CRABP2	MGC4677	ME1
				JPH1	AXUD1	LOC100130892	COLEC12
				KCTD12	ACTG2	SPP1	ALDH1A2
				LAMB1	CD83	POMGNT1	LOC642989
				MYH7	SNAI2	LANCL1	PDGFRA
				PLXDC2	ALDOC	MYO1B	CEBPB
				PANX2	LIMCH1	FTHL11	UBL3
				MASP1	LOC731932	TNFRSF19	SMTNL2
				MASP1	LMO2	GYPC	LDB3
				MOXD1	PKDCC	GUCY1A3	ELN
				MOXD1	PRR16	ATP1B3	NRTN
				ALAS2	JUN	MGC39900	CDH10
				C14orf78	BMP4	ALCAM	FST
				CITED2	RERG	BNIP3	TRIM55
				FHL2	BCAR3	PRDX3	ANK2
				TMEM163	ADAMTS8	JAM2	PARM1
				GPR64	SERPINF1	C13orf15	HNRNPM
				NUP62CL	SFRP5	SNRPB	PRPH
				TGFBR2	LOC91461	TF	COLQ
				LOC253820	PLAT	A2M	ZFP36
				AHNAK2	SLC9A3R1	PKIA	CCDC41
					ADCY5	TMSB15A	UPB1
				Acession Numbers of genes with ambiguous symbols	HEYL	DMKN	GADD45G
				BX648964	SGK1	LOC648771	PRG4
				BX355045	SGK1	SEPX1	SPARCL1
				HS.36053	ISL1	SEPW1	LOC100130516
				HS.583362	CNTFR	C2orf29	RAP1GAP
					DHRS9	CISD1	HNRPA1L-2
					CFH	DSTN	PRDX1
					CFH	MRPS23	PRDX1
					CFH	C14orf180	LOC730024
					C7	PLEKHA2	OGN
					SLC24A3	COX4I2	OGN
					ALDH1A2	KIAA0114	PTGS2
					NUPR1	THY1	SLC8A3
					BGN	TUBA1A	ULK4
					SHD	LOC653232	LOC389156
					FAM174B	LOC100131138	PDE4D
					FBXO32	AP1S2	LOC148413
					PRSS23	AP1S2	FAM21C
					MYLK	SRP14	NR2F2
					TMSB4X	AMD1	PDLIM3
					PMP22	SLC2A1	KCNT2
					MYL7	CD320	FEZ1
					MYBPHL	ADAM15	ZNF385B
					SMOC1	CLEC14A	GPX3
					LOC644353	ATPAF1	EXT1
					HTRA1	IRX3	INPP1
					PHLDA1	LOC729340	MYOM2
					COX7A1	HEPH	MT1X
					MXRA5	PHLDB2	LOC729770
					FOXC1	FHOD3	LOC338758
					PDGFRA	AGL	LOC648470
					PDGFRA	CHN2	NCL
					CTSB	CCNB2	RNF8
					ALDH1A1	TMC6	LOC642590
					PIM1	PLN	DAPK1
					PODN	WDR12	RHOU
					LSAMP	JPH1	CORIN
					PRKAG2	NT5DC2	SOX15
					CCL2	LOC643007	ADAM10
					RASD1	ECT2	FLJ43681
					ACTG1	COL15A1	PCOLCE2
					RHOJ	LOC387763	D4S234E
					ANGPT1	SNORA12	LOC653879
					ANGPT1	LOC284260	C12orf23
					COL6A3	LOC728031	MACF1
					ANGPTL2	CYB5R1	PDGFC
					COL8A1	UBE2T	LRRN3
					SBK1	C15orf41	LOC728873
					LRRC17	PRKRA	TMEM108
					ACTB	ADSL	TBC1D7
					FABP5	GHITM	EFEMP1
					FABP5	C2orf47	NUPR1
					NR2F1	SLC27A6	KCNN2
					PRKAG2	AK3L1	DKK3
					LOC731895	ARL6IP1	OSR1
					AQP10	SFXN4	EBI2
					PITX2	RPL39L	FLJ14712
					APM-1	KITLG	CTGF
					REN	IL32	SRD5A2L2
					DLK1	CAV3	SPOCK2
					DLK1	EBF3	KIAA2026
					CPE	PFKP	STMN2
					TPST2	MYL3	STMN2
					TPST2	LOC100129650	HAND2
					COL1A1	LOC100131672	PPAPDC3
					LGI2	LGALS3	DAPK2
					CTXN1	SLC2A8	AKR1C3
					RPS6KA2	FLJ37644	FNDC1
					DENND2A	CPVL	STEAP2
					SPARCL1	PENK	ARPC3
					LOC387934	NECAB3	RAB9P1
					MYH11	ARHGEF2	ACTG2
					MAP1B	GPM6B	DKFZp451A211
					FEZ1	PKP2	TNFSF4
					LOC100129681	CENPN	TNFSF4
					TMEM141	HSPA12B	DACT1
					EGR2	TSPAN6	CRISPDL2
					ZNF533	A4GALT	EPHA4
					SPOCK1	NDUFAB1	APLP2
					SGK	CDC42EP5	RYR3
					THBS4	BCL11A	C19orf59
					COL1A2	LOC388621	PPP2R2B
					COL1A2	LOC389141	PPP2R2B
					PITX2	PRRX1	SMS
					F10	HAT1	SMS
					VASH1	COQ2	SLCO2A1
					TUBB2B	SDHA	FAT1
					BTG2	PLCL2	PKDCC
					COL3A1	FXYD6	IDI1
					ME3	LOC641848	RAB11FIP1
					GADD45B	LOC100132673	TNS3
					ALDH1A1	FGF18	C5orf24
					SDCCAG10	TKTL1	JUN
					WFDC1	MTSS1	RELN
					NOV	MIF	LOC644799
					KCNA5	LOC642989	PTGFRN
					NOMO2	NCRNA00219	GNB3
					FBXO32	GOLPH4	RBL2
					FBLN2	CYC1	KCTD20
					FBLN2	KLHL13	RTN1
					SRPX	KLHL13	DNER
					GBP2	LARGE	CPXM2
					IER2	C7orf44	KIF5C
					CXCR4	IFI27L2	DUOXA2
					GPR124	DCXR	CLIP4
					HPS3	SEC14L5	FAM168B
					GPR37	DNAJB9	PRNP
					C20orf100	ALG8	ARL5A
					RAB9B	SPC24	LAMB2
					RPS6KA5	GBAS	CHPT1
					RGS4	IRX4	ADAMTS8
					OSAP	RAB3IP	RERE
					MGC13057	HSPB6	SOSTDC1
					MGC42367	DECR1	SPATS2L
					APLNR	RRAGD	SFRP5
					NPPA	LOC646688	TSC22D1
					BHLHB2	GPIHBP1	TSC22D1
					GEM	PPP1R16A	HOXB2
					F2R	SUCLA2	DACT1
					COBL	LOC401537	SH3KBP1
					C6	LARGE	SH3KBP1
					TSPAN18	POLE2	SLC9A3R1
					S1PR3	CALCRL	PCMTD2
					ZNF503	TRIL	GPT2
					DUSP1	KANK4	C20orf75
					TM4SF1	AK2	RABGAP1L
					PCDH18	LYPD1	TMEM176A
					GFOD1	DBNDD2	KRT19
					DAP	CAB39L	BNC1
					COLEC11	TK1	MYH6
					FZD7	NDUFS3	MPP3
					CHRDL2	S100A4	ZDHHC11
					MYLK	S100A4	LOC730323
					ANXA1	LOC439953	RELN
					IGFBP4	FAM89B	COL4A5
					KIAA0367	LOC728973	SMARCD3
					SLIT2	SIVA	ANGEL1
					DHRS9	LOC389156	MBTPS1
					PDGFRB	CFL1	MBTPS1
					FOS	RN5S9	C11orf75
					COL6A1	GAS7	ISL1
					FBLN1	LOC100130562	SPINT2
					DUSP6	ETS1	TCEAL4
					CD24	ETS1	DHRS9
						DACH1	CFH
					Acession Numbers of genes with ambiguous symbols	LOC730029	CFH
					HS.553134	SLC25A3	ARHGAP24
						LOC100132564	ARHGAP24
						TOMM40	SST
						STRA13	ALDH1A2
						PRKCDBP	TPR
						FIT1	SFTA1P
						ARG2	RPAP3
						PPP2R5A	TGFBR2
						MAD2L1BP	PDE8B
						CCNB1IP1	PDE8B
						NETO2	SGCD
						H2AFZ	DYRK4
						IGFBP7	SHD
						LOC729708	ITLN1
						NUP37	SLIT3
						LOC100129685	LOC729423
						LOC100129685	FBXO32
						LOC100134073	TAX1BP1
						FRMD5	PABPN1
						CCL21	MYLK
						SMYD2	IL33
						SLC38A1	ICA1
						ADHFE1	ICA1
						SORBS2	CYP4X1
						SORBS2	COL4A6
						COX5A	PPA2
						LOC286444	SYT11
						RGS5	SCG5
						HYAL2	C6orf117
						LOC100129742	METTL7B
						CLEC2D	MYBPHL
						LOC286016	ADM
						COMMD4	HIST2H2AA3
						RRAS	SMOC1
						TCF4	ZNF91
						ZNF364	ZEB2
						LOC642956	RSPO1
						CD58	TCEAL3
						SLC1A4	STEAP2
						PSMB10	KDELR2
						PDE5A	GJA5
						LOC100131205	ENG
						SNORA59A	DYRK2
						RPS14	FOXC1
						LOC100129086	ATP2A2
						LOC402694	ALDH1A1
						LOC646672	PIM1
						LOC100131787	NACAP1
						CDCA7	EIF1B
						OAF	F13A1
						TMCO1	PRKAG2
						RPL12P6	MAB21L2
						CD36	PTH1R
						SGCA	C5orf23
						GPD1L	FAM46C
						CKS2	TNC
						CKS2	ANGPT1
						MRPL45	ANGPT1
						LOC729768	TNC
						SC5DL	MME
						TM4SF18	SCG2
						LOC653079	PTGS1
						BIRC5	PXDNL
						NNT	LOC647349
						FAM129A	SFRP4
						AHCY	CLDN15
						SFRS7	C14orf37
						CLIC1	C14orf37
						AK3L1	PTGFRN
						PDCD10	SORCS1
						ACTG2	CALD1
						LOC399942	CHRNA3
						LOC100128936	NR2F1
						TMEM120A	KRT8
						PTAR1	PRKAG2
						C3orf45	LOC643201
						ACE2	MTUS1
						PIGU	DHRS7C
						PAFAH1B3	PITX2
						LMO2	WRB
						LOC124512	WRB
						NEK2	CAMK1D
						RND3	ART3
						LOC728791	COL1A1
						HES4	COL9A1
						LOC644907	BEX2
						ECHDC3	C11orf9
						C5orf13	ADORA1
						ZNF622	MSLN
						PCDH20	TAC3
						LOC647042	CTXN1
						CKMT2	LOC728244
						SLC6A10P	HAMP
						S100A6	HHATL
						VKORC1	NPPB
						LOC100134273	TTN
						LOC441506	CFB
						MFGE8	PTPRF
						SGPP2	TRIM55
						CYYR1	LEPR
						CCNG1	SYNPO2L
						KCNJ2	PGM5
						MTHFD2	SLN
						SRP9	PGM5
						LOC729742	NIN
						NSMCE4A	PLOD2
						PMPCB	TJP1
						DLC1	BMX
						LOC388532	ASH2L
						UBE2N	PET112L
						NDUFA4L2	LRRN2
						GSTP1	GNB5
						BRP44	HOXB6
						RPL9	TMEM141
						LOC653737	DSC2
						ITM2A	IK
						SPP1	C3orf37
						BRP44L	ZNF533
						LOC100131866	CDH11
						UPP1	RYK
						CRYZ	SPOCK1
						C3orf59	MTHFR
						LEFTY2	NMNAT2
						LOC389156	COL1A2
						TNNI3	COL1A2
						HIGD1A	PITX2
						HIGD1A	PAM
						ACTR6	VASH1
						IRX5	TUBB2B
						RPL10A	UFM1
						MRPL13	LOC441453
						FAM134B	IGSF9
						MTERFD1	FILIP1L
						TIMM10	TSTD1
						TIMM17B	SH3GL3
						2011-03-01	LOC100129882
						LOC730029	MAGED1
						C3orf10	BTG2
						CSRP2	LOC344065
						TMX1	VAMP2
						CLCNKA	MYH3
						CYGB	LOC286157
						TMEM14C	LRRN3
						PPP2R5C	SLC5A12
						PLEKHA1	SLC5A12
						TIMM8A	SEC11C
						NDRG4	NEO1
						LOC100008589	SCD
						LOC100008589	MTPN
						PPP1R1C	LRBA
						C6orf173	PLEKHA6
						CTNNB1	LOC100131609
						GABRB1	SYT4
						PRDM8	LOC388275
						MRPL47	FDFT1
						LOC100129028	PLEKHA7
						SPRY2	GADD45B
						CXorf40A	ALDH1A1
						DBI	SDCCAG10
						TSPO	WBP5
						TYK2	C1QC
						MYL2	TMEM100
						LOC391019	PHOX2B
						YIF1B	KCNA5
						MOCS1	MYOT
						C11orf2	NOMO2
						NDUFS8	FBXO32
						DGCR6	FBLN2
						LOC100130070	FBLN2
						VWC2	LPHN2
						MYCN	MATN2
						LOC643911	MATN2
						LOC650518	P4HA2
						DCTPP1	AUTS2
						DCTPP1	BEX4
						LOC642197	GAS1
						LOC100132394	BCHE
						SF3A2	LOC653110
						SHMT2	LOC646347
						NAV1	PTGIS
						LOC643911	LOC402112
						FTHL2	CGN
						LOC441061	GATM
						YIF1B	ST6GALNAC3
						MRRF	TNFRSF21
						CNIH4	CLDN18
						TUBA1C	CLDN18
						LOC649049	KLK11
						LOC284988	C10orf6
						RABGGTB	LOC653450
						FABP4	PLLP
						TMEM14B	IGFBP5
						MRPL15	IGFBP5
						ITPR3	LOC653381
						LOC645173	GLS
						MPDU1	EYA2
						CSPG4	SLC45A2
						XPO4	SLC45A2
						MGST3	RGS4
						LOC651894	COL4A5
						FAM43A	RERE
						GPNMB	HES6
						TSKU	LRRFIP2
						COX6A2	DYNLT1
						SLC44A1	SRP54
						C10orf32	VSTM2L
						PERP	GEM
						FAM107B	GEM
						NARS	C13orf30
						RPS4X	HNRPA1P4
						LOC728782	ZNF521
						DDX39	C13orf33
						CENPM	RPS24
						BUB3	C14orf78
						FHL2	CA12
						FHL2	ROR2
						PNCK	CITED2
						RHOC	MMP15
						LOC654194	SFRS18
						RAD51AP1	FRAS1
						FASTKD1	NUDT7
						TNNT3	F5
						TNNT3	TNMD
						LOC654350	DUSP1
						TSPO	MAP4
						CNRIP1	H2AFY
						CHST15	POSTN
						ODZ3	POSTN
						GIMAP4	PPP1R1A
						ARAP3	INA
						COBLL1	PLCB1
						PHACTR1	GFOD1
						HDDC2	KBTBD8
						BBS9	GNAO1
						C2orf7	NES
						PPA2	NTM
						PMP22	SNX25
						POLR1D	UPF2
						XDH	KIAA0146
						PSENEN	FAM21A
						MRPL37	GPR126
						CENPA	INMT
						FZD1	BECN1
						FZD1	HTR4
						CD248	FOS
						LOC729816	FILIP1L
						CD36	KIAA1199
						XIRP1	DSP
						WDR51A	LOC729102
						C9orf24	ARHGAP24
						LOC645138	PMS2L4
						RPL21	PIGP
						MIR1974	LHPP
						LBH	DKK3
						POLE4
						MXRA5
						NDRG2
						RYR2
						NDUFS4
						SYMPK
						SNX6
						DPYSL4
						EEF1A2
						MASP1
						LOC441506
						LPL
						LOC645157
						IRX5
						TMEM97
						RASD1
						CCNA1
						METAP1
						CA4
						LOC203547
						SLC5A1
						PYGL
						DUSP28
						LRPPRC
						EMP3
						EMILIN2
						MIS12
						CD300LG
						GMFB
						P2RX1
						PMP22
						PDGFD
						MMADHC
						NLGN1
						EMG1
						FABP5
						FABP5
						POLR2H
						PPP1R14A
						ZNF581
						RWDD1
						LXN
						BLVRB
						CCT7
						TIGA1
						RAD21
						PDGFD
						LY6H
						LY6H
						TBX2
						LOC387753
						FXYD1
						LOC100008588
						OXA1L
						LOC728188
						PTTG3P
						DLK1
						DLK1
						DNLZ
						CDC2
						CDC2
						ART3
						ADCY4
						MLLT11
						RPS28
						PRND
						PTPRR
						COX6A1
						LOC729500
						KHDRBS3
						LOC728126
						STMN1
						LOC346950
						ACAA2
						TSPAN32
						LOC388707
						PBK
						FIBP
						XPO4
						LOC100134364
						LOC339970
						PCDH12
						C7orf68
						LOC100132795
						LOC440595
						CCNA2
						PDK4
						MUDENG
						MRPL36
						PPP2R4
						SERPINI1
						COQ3
						UQCRFS1
						PRDM16
						GSTM2
						STOM
						GPN1
						LOC647856
						HOPX
						GAPDH
						GAPDH
						C1orf54
						UQCRH
						MRPL50
						HSDL2
						GJA1
						TMEM155
						CLDN5
						ATP5G1
						THBS4
						ATP5D
						SUMO2
						RPL3L
						NICN1
						HIGD1A
						SLC39A14
						BUB3
						TMEM159
						TMEM159
						LOC391075
						VWF
						SMYD1
						MGC3196
						MRPL42
						TMEM203
						F3
						F3
						CPVL
						ISOC1
						ADAMTS9
						MTX2
						ALDH6A1
						CPT1B
						MAPKAPK3
						CCDC34
						CYFIP2
						SLC38A2
						KCNJ8
						ZNF280D
						PCDH17
						LOC441763
						LOC643433
						LOC442232
						LRP3
						RBP7
						EPDR1
						NDUFS7
						NOX4
						AIMP2
						CPNE3
						HAPLN1
						BMP7
						CCND1
						LOC727865
						C9orf123
						APOD
						LOC653156
						PRNPIP
						LOC645018
						ACTR10
						ZBED5
						DUSP5
						ESAM
						RPL7
						HAND1
						DGCR6
						MRPL12
						LOC100134504
						OSBPL8
						SNORD3C
						BPHL
						IPO11
						CACNB2
						LYRM1
						FAM124B
						LOC729679
						PTTG1
						C4orf18
						MST4
						ASB10
						TRNP1
						LOC653226
						TXNDC9
						C18orf51
						C18orf51
						LCLAT1
						RSL24D1
						RPL13
						FBXW7
						HEY2
						PLIN2
						FAM162A
						TGFB1I1
						LOC441073
						SLC16A3
						CLCNKA
						SUPT3H
						SLC25A46
						MYH7
						TM2D1
						DGCR6L
						PDZD2
						ICAM2
						C1QTNF1
						EFNB3
						ELMOD2
						CCDC85A
						CXADR
						MASP1
						MASP1
						SOX18
						ZNF358
						LOC100133565
						CDKN1A
						LOC644937
						ARHGEF3
						CWF19L1
						LOC220433
						C1orf74
						LIN9
						LOC647285
						APLNR
						2004-09-01
						APOA1
						FAM162B
						TNNI3K
						LOC645688
						NNAT
						COBL
						MTMR4
						RPLP0
						C9orf21
						PCDH7
						OIP5
						OIP5
						PGAM1
						RN7SK
						PPP2R3C
						C21orf33
						FHL2
						MURC
						TXNDC14
						LOC441013
						BTBD3
						UQCRC1
						ERAL1
						RNY4
						CLIC4
						UBL7
						CNIH
						LOC729500
						SRI
						TRIM2
						LOC389672
						CD34
						SFXN4
						LOC730255
						TMEM47
						PGRMC2
						C1orf24
						MRPS18B
						TNFRSF4
						C1orf115
						BRI3P1
						COQ10A
						DTNA
						LCLAT1
						LCLAT1
						FABP3
						GSTM1
						LOC642677
						PYGM
						DPY19L4
						RPL34
						KIDINS220
						ACN9
						SDHD
						CCDC90A
						YWHAE
						PCBD1
						FAM134B
						FAM134B
