# Supplementary material for: Atrial-like cardiomyocytes from human pluripotent stem cells are a robust preclinical model for assessing atrial-selective pharmacology
Source: EMBO Mol Med. 2015 Feb 19;7(4):394–410. doi: 10.15252/emmm.201404757 (PMC4403042; doi:10.15252/emmm.201404757)
Supplement: Supplementary file 2 — Supplementary Table S2 [file emmm0007-0394-sd2.xlsx]

## Sheet: GO-hESC-VM
		p-value	Term_GO_ID	Genes
Cardiovascular system development	cardiovascular system development	2.84581e-11	GO:0072358	TGFBR2; VCAN; MYL2; HAND1; BMPER; COL2A1; CAV1; FZD1; MYH7; FZD8; FHL2; FGF18; IRX4; DLC1; ERBB3; LAMA4; FRZB; VCAM1; FGF9; CITED2; HEY2; KCNJ8; PKP2
	circulatory system development	2.84581e-11	GO:0072359	TGFBR2; VCAN; MYL2; HAND1; BMPER; COL2A1; CAV1; FZD1; MYH7; FZD8; FHL2; FGF18; IRX4; DLC1; ERBB3; LAMA4; FRZB; VCAM1; FGF9; CITED2; HEY2; KCNJ8; PKP2
	heart development	1.85379e-09	GO:0007507	ERBB3; HEY2; MYH7; TGFBR2; HAND1; DLC1; KCNJ8; VCAN; FHL2; MYL2; PKP2; IRX4; CITED2; COL2A1; FZD1; VCAM1
	cardiac chamber morphogenesis	1.39288e-07	GO:0003206	FZD1; MYH7; FHL2; MYL2; HAND1; CITED2; HEY2; PKP2
	heart morphogenesis	1.93598e-07	GO:0003007	FZD1; MYH7; HEY2; DLC1; FHL2; MYL2; HAND1; CITED2; COL2A1; PKP2
	cardiac chamber development	4.59213e-07	GO:0003205	FZD1; MYH7; FHL2; MYL2; HAND1; CITED2; HEY2; PKP2
	cardiac ventricle development	1.07237e-06	GO:0003231	FZD1; MYH7; MYL2; HAND1; CITED2; HEY2; PKP2
	cardiac ventricle morphogenesis	2.77241e-05	GO:0003208	HAND1; HEY2; MYL2; MYH7; PKP2
	vasculature development	9.96307e-05	GO:0001944	TGFBR2; LAMA4; FZD1; FRZB; FZD8; FGF18; HAND1; FGF9; BMPER; CITED2; HEY2; CAV1
	cardiac septum morphogenesis	0.000145876	GO:0060411	CITED2; HEY2; HAND1; FZD1
	muscular septum morphogenesis	0.00019932	GO:0003150	FZD1; HEY2
	tube development	0.000347455	GO:0035295	MYCN; TGFBR2; NPNT; FGF18; HAND1; FGF9; CITED2; DLC1; FZD1; BMPER
	circulatory system process	0.000443093	GO:0003013	KEL; MYH7; KCNJ8; CORIN; GUCY1A3; MYL2; PKP2; HEY2; CAV1
	cardiac septum development	0.000493663	GO:0003279	CITED2; HEY2; HAND1; FZD1
	ventricular septum morphogenesis	0.000562678	GO:0060412	CITED2; HEY2; FZD1
	blood vessel development	0.000861918	GO:0001568	TGFBR2; LAMA4; FGF18; HAND1; FGF9; BMPER; CITED2; HEY2; CAV1
	blood vessel morphogenesis	0.00117895	GO:0048514	TGFBR2; FGF18; HAND1; FGF9; BMPER; CITED2; HEY2; CAV1
	ventricular septum development	0.00198986	GO:0003281	CITED2; HEY2; FZD1
	cardiac cell development	0.00241695	GO:0055006	FHL2; HEY2; MYL2
	cardiac muscle tissue growth	0.00289673	GO:0055017	TGFBR2; HEY2; FGF9
	heart trabecula formation	0.00334536	GO:0060347	FHL2; HEY2
	outflow tract morphogenesis	0.00324686	GO:0003151	CITED2; HEY2; FZD1
	heart growth	0.0040223	GO:0060419	TGFBR2; HEY2; FGF9
	regulation of tube size	0.00757586	GO:0035150	GUCY1A3; KCNJ8; KEL; CAV1
	heart trabecula morphogenesis	0.00782049	GO:0061384	FHL2; HEY2
	regulation of heart rate	0.00851634	GO:0002027	HEY2; MYH7; PKP2
Muscle development	contractile fiber	2.88457e-08	GO:0043292	NPNT; FHOD3; MYH7; AHNAK; KCNJ8; FHL2; JPH1; MYL2; AHNAK2; SORBS2; KRT19
	muscle structure development	9.16334e-08	GO:0061061	TGFBR2; FHOD3; MYH7; HAND1; SGCE; FHL2; NPNT; JPH1; MYL2; PKP2; FGF9; CITED2; HEY2; KRT19; CAV1
	contractile fiber part	1.44431e-07	GO:0044449	NPNT; FHOD3; MYH7; AHNAK; FHL2; JPH1; MYL2; AHNAK2; SORBS2; KRT19
	Z disc	2.01727e-06	GO:0030018	FHOD3; MYH7; FHL2; JPH1; AHNAK2; SORBS2; KRT19
	structural constituent of muscle	3.82955e-06	GO:0008307	ACTN3; SORBS2; MYL2; JPH1; KRT19
	muscle organ development	4.01125e-06	GO:0007517	TGFBR2; MYH7; HAND1; SGCE; JPH1; MYL2; PKP2; FGF9; CITED2; HEY2; CAV1
	I band	5.09276e-06	GO:0031674	FHOD3; MYH7; FHL2; JPH1; AHNAK2; SORBS2; KRT19
	sarcomere	7.31939e-06	GO:0030017	FHOD3; MYH7; FHL2; JPH1; MYL2; AHNAK2; SORBS2; KRT19
	muscle tissue development	1.73017e-05	GO:0060537	TGFBR2; MYH7; HAND1; FHL2; MYL2; PKP2; FGF9; CITED2; HEY2; CAV1
	sarcolemma	2.1539e-05	GO:0042383	SGCE; KCNJ8; VCAM1; AHNAK2; AHNAK; KRT19
	muscle tissue morphogenesis	2.16506e-05	GO:0060415	HAND1; HEY2; MYL2; MYH7; PKP2
	muscle cell development	0.000971914	GO:0055001	FHL2; HEY2; FHOD3; MYL2; KRT19
	striated muscle cell proliferation	0.00198986	GO:0014855	TGFBR2; HEY2; FGF9
	PDZ domain binding	0.00220259	GO:0030165	FRZB; FZD8; NLGN1; FZD1
	muscle system process	0.00239122	GO:0003012	ACTN3; MYH7; NPNT; GUCY1A3; MYL2; HEY2; CAV1
Developmental process	system development	2.30547e-07	GO:0048731	TGFBR2; BMPER; VCAN; CHN1; JPH1; MYL2; PKP2; NAV1; LAMB1; COL2A1; SH3GL3; CAV1; MYCN; MYH7; FZD8; SGCE; NLGN1; FHL2; ALAS2; FGF18; PEG10; S100A4; TNFRSF19; DLC1; ERBB3; IRX4; LAMA4; FZD1; FRZB; HAND1; ABLIM1; VCAM1; FGF9; CITED2; HEY2; RSPO3; ODAM; KCNJ8; NPNT; PTPRD; SPOCK2; PRDM16; KRT19; SLC1A3
	organ morphogenesis	2.47543e-07	GO:0009887	MYCN; IRX4; HEY2; MYH7; TGFBR2; FRZB; DLC1; ODAM; FHL2; FGF18; ABLIM1; PKP2; FGF9; CITED2; LAMB1; MYL2; COL2A1; FZD1; HAND1
	organ development	4.60563e-07	GO:0048513	TGFBR2; BMPER; VCAN; JPH1; MYL2; PKP2; LAMB1; COL2A1; PEG10; CAV1; MYCN; MYH7; FZD8; SGCE; FHL2; ALAS2; FGF18; IRX4; S100A4; TNFRSF19; DLC1; ERBB3; FZD1; FRZB; ABLIM1; VCAM1; FGF9; CITED2; HEY2; RSPO3; ODAM; KCNJ8; PRDM16; KRT19; HAND1
	anatomical structure morphogenesis	8.43617e-07	GO:0009653	BMPER; CHN1; MYL2; HAND1; LAMB1; COL2A1; CAV1; MYCN; MYH7; FZD8; FHL2; FGF18; IRX4; CITED2; DLC1; TGFBR2; FZD1; FRZB; RHOQ; ABLIM1; VCAM1; FGF9; S100A4; HEY2; RSPO3; FHOD3; ODAM; NPNT; PTPRD; SLC1A3; KRT19; PKP2
	anatomical structure development	3.34291e-06	GO:0048856	TGFBR2; BMPER; VCAN; CHN1; JPH1; MYL2; PKP2; NAV1; LAMB1; COL2A1; SH3GL3; CAV1; MYCN; MYH7; FZD8; SGCE; NLGN1; FHL2; ALAS2; FGF18; PEG10; S100A4; TNFRSF19; DLC1; PTPRD; ERBB3; IRX4; LAMA4; FZD1; FRZB; ABLIM1; VCAM1; FGF9; CITED2; HEY2; RSPO3; FHOD3; PACRG; ODAM; KCNJ8; NPNT; HAND1; SPOCK2; PRDM16; KRT19; SLC1A3
	multicellular organismal development	3.41283e-06	GO:0007275	TGFBR2; BMPER; VCAN; CHN1; JPH1; MYL2; PKP2; NAV1; LAMB1; PDGFD; COL2A1; SH3GL3; CAV1; MYCN; MYH7; FZD8; SGCE; NLGN1; FHL2; TSHZ2; ALAS2; FGF18; PEG10; S100A4; TNFRSF19; DLC1; PLXDC2; ERBB3; IRX4; LAMA4; FZD1; FRZB; HAND1; ABLIM1; VCAM1; FGF9; CITED2; HEY2; RSPO3; ODAM; KCNJ8; NPNT; PTPRD; SPOCK2; PRDM16; KRT19; SLC1A3
	single-organism developmental process	4.91741e-06	GO:0044767	TGFBR2; BMPER; VCAN; CHN1; JPH1; MYL2; PKP2; NAV1; LAMB1; PDGFD; COL2A1; SH3GL3; CAV1; MYCN; MYH7; FZD8; SGCE; NLGN1; FHL2; TSHZ2; ALAS2; FGF18; PEG10; S100A4; TNFRSF19; DLC1; PLXDC2; PTPRD; ERBB3; IRX4; LAMA4; FZD1; FRZB; RHOQ; CTSC; ABLIM1; VCAM1; FGF9; CITED2; HEY2; RSPO3; FHOD3; PACRG; ODAM; KCNJ8; NPNT; HAND1; SPOCK2; PRDM16; KRT19; SLC1A3
	embryonic organ development	2.17001e-05	GO:0048568	RSPO3; MYCN; TGFBR2; FRZB; HEY2; VCAM1; FGF9; CITED2; COL2A1; KRT19; HAND1
	tissue development	2.22101e-05	GO:0009888	TGFBR2; MYL2; HAND1; COL2A1; TNFRSF19; MYCN; MYH7; FHL2; FGF18; CITED2; CAV1; DLC1; ERBB3; FZD1; FRZB; FGF9; S100A4; HEY2; RSPO3; ODAM; NPNT; PKP2
	mesenchyme development	2.29677e-05	GO:0060485	ERBB3; FRZB; HAND1; FGF9; S100A4; CITED2; HEY2
	cellular developmental process	3.41413e-05	GO:0048869	TGFBR2; VCAN; CHN1; MYL2; PKP2; NAV1; LAMB1; COL2A1; PEG10; CAV1; MYCN; FZD8; NLGN1; FHL2; ALAS2; FGF18; S100A4; DLC1; ERBB3; LAMA4; FZD1; FRZB; RHOQ; HAND1; ABLIM1; VCAM1; FGF9; CITED2; HEY2; PRDM16; FHOD3; PACRG; NPNT; PTPRD; SPOCK2; KRT19; SLC1A3
	tissue morphogenesis	4.00089e-05	GO:0048729	RSPO3; MYCN; MYH7; TGFBR2; FRZB; HEY2; NPNT; MYL2; PKP2; CITED2; DLC1; HAND1
	single-multicellular organism process	4.40268e-05	GO:0044707	TGFBR2; BMPER; VCAN; CHN1; JPH1; MYL2; PKP2; NAV1; LAMB1; PDGFD; COL2A1; SH3GL3; CAV1; MYCN; MYH7; FZD8; RSPO3; SGCE; NLGN1; GUCY1A3; FHL2; TSHZ2; ALAS2; FGF18; PEG10; TF; S100A4; TNFRSF19; DLC1; PLXDC2; PTPRD; ERBB3; IRX4; LAMA4; FZD1; FRZB; CORIN; ABLIM1; VCAM1; FGF9; CITED2; HEY2; ACTN3; KEL; ODAM; KCNJ8; ALB; GRB14; TSPAN32; NPNT; HAND1; SPOCK2; SLC1A4; PRDM16; KRT19; SLC1A3
	embryonic morphogenesis	0.000251181	GO:0048598	RSPO3; MYCN; TGFBR2; FRZB; DLC1; VCAM1; FGF9; CITED2; COL2A1; FZD1; HAND1
	connective tissue development	0.000325514	GO:0061448	MYCN; TGFBR2; FRZB; FGF18; HAND1; FGF9; COL2A1
	embryo development ending in birth or egg hatching	0.000666489	GO:0009792	RSPO3; MYCN; TGFBR2; HEY2; DLC1; VCAM1; FGF9; CITED2; COL2A1; KRT19; HAND1
	cell development	0.000680651	GO:0048468	PRDM16; MYCN; FHOD3; PACRG; FZD1; FRZB; HEY2; FGF18; CITED2; FHL2; FZD8; CHN1; PTPRD; ABLIM1; S100A4; LAMB1; MYL2; NLGN1; COL2A1; KRT19; SLC1A3
	anatomical structure formation involved in morphogenesis	0.000756295	GO:0048646	TGFBR2; FHOD3; HEY2; DLC1; FHL2; FGF18; MYL2; HAND1; FGF9; BMPER; CITED2; COL2A1; KRT19; CAV1
	cellular component morphogenesis	0.000800534	GO:0032989	FZD1; FHOD3; HEY2; FRZB; DLC1; RHOQ; FZD8; CHN1; PTPRD; ABLIM1; S100A4; LAMB1; MYL2; COL2A1; KRT19; SLC1A3
	embryonic organ morphogenesis	0.00107817	GO:0048562	MYCN; TGFBR2; FRZB; HAND1; FGF9; CITED2; COL2A1
	embryo development	0.00139859	GO:0009790	RSPO3; MYCN; HEY2; LAMA4; TGFBR2; FRZB; DLC1; VCAM1; FGF9; CITED2; COL2A1; FZD1; KRT19; HAND1
	regulation of multicellular organismal process	0.00353978	GO:0051239	CHN1; MYL2; PKP2; FZD1; CAV1; MYCN; MYH7; GUCY1A3; FGF18; CITED2; TGFBR2; LAMA4; NLGN1; FRZB; CORIN; FGF9; HEY2; PRDM16; ALB; NPNT; PTPRD; BMPER
Adhesion
	proteinaceous extracellular matrix	9.2221e-10	GO:0005578	LAMA4; EMILIN2; ODAM; ALB; MMP23A; COL22A1; VCAN; NPNT; ADAMTS19; SPOCK2; MMP23B; FGF9; LAMB1; COL2A1; SLC1A3
	cell adhesion	1.71158e-06	GO:0007155	ACTN3; ERBB3; PCDH20; LAMA4; EMILIN2; MYCN; DLC1; SGCE; NLGN1; VCAN; TSPAN32; NPNT; PTPRD; PKP2; SPOCK2; LAMB1; CITED2; SORBS2; COL2A1; VCAM1
	single organism cell adhesion	6.87438e-05	GO:0016337	MYCN; NLGN1; TSPAN32; NPNT; PKP2; LAMB1; CITED2; COL2A1; VCAM1
	extracellular matrix structural constituent	0.000660093	GO:0005201	LAMB1; LAMA4; COL2A1; EMILIN2
	laminin-1 complex	0.000689701	GO:0005606	LAMB1; LAMA4
	extracellular matrix organization	0.00135614	GO:0030198	LAMA4; COL22A1; VCAN; NPNT; VCAM1; SPOCK2; LAMB1; COL2A1
	extracellular structure organization	0.00137971	GO:0043062	LAMA4; COL22A1; VCAN; NPNT; VCAM1; SPOCK2; LAMB1; COL2A1
	integrin binding	0.00220259	GO:0005178	ACTN3; LAMB1; NPNT; VCAM1
	cell-substrate adhesion	0.00334129	GO:0031589	ACTN3; SGCE; NPNT; SPOCK2; LAMB1; DLC1
	adherens junction	0.00721395	GO:0005912	ACTN3; FHL2; DLC1; MYH7; PKP2
	focal adhesion	0.00738039	GO:0005925	ACTN3; FHL2; DLC1; MYH7
	cell-substrate adherens junction	0.00860445	GO:0005924	ACTN3; FHL2; DLC1; MYH7

## Sheet: GO-hESC-AM
		p-value	GO term ID
Cardiovascular system development	cardiovascular system development	3.42253e-21	GO:0072358	ACTA2; PTGS2; PDGFRA; MYH11; ISL1; CPE; MYLK; PITX2; COL3A1; THBS1; ALDH1A2; HEYL; FZD7; JUN; GPR124; NR2F2; SPARC; SLIT2; CXCR4; ANGPT1; PDGFRB; COL8A1; CYR61; PDLIM3; SFRP1; OSR1; RHOJ; GPC3; SNAI2; CCL2; CXCL12; EFNB2; RPS6KA2; BMP4; APLNR; VASH1; SFRP5; ID3; ID1; CTGF; SHOX2; COL1A2; COL1A1; TGFBI; PRRX2; JAG1; FOXC1
	circulatory system development	3.42253e-21	GO:0072359	ACTA2; PTGS2; PDGFRA; MYH11; ISL1; CPE; MYLK; PITX2; COL3A1; THBS1; ALDH1A2; HEYL; FZD7; JUN; GPR124; NR2F2; SPARC; SLIT2; CXCR4; ANGPT1; PDGFRB; COL8A1; CYR61; PDLIM3; SFRP1; OSR1; RHOJ; GPC3; SNAI2; CCL2; CXCL12; EFNB2; RPS6KA2; BMP4; APLNR; VASH1; SFRP5; ID3; ID1; CTGF; SHOX2; COL1A2; COL1A1; TGFBI; PRRX2; JAG1; FOXC1
	vasculature development	1.21142e-20	GO:0001944	ACTA2; PTGS2; PDGFRA; PDGFRB; ISL1; PITX2; COL3A1; THBS1; ALDH1A2; FZD7; THBS4; JUN; SULF1; NR2F2; GPR124; SLIT2; CXCR4; ANGPT1; C6; COL8A1; CYR61; SFRP1; OSR1; RHOJ; GPC3; SERPINF1; CCL2; CXCL12; EFNB2; BMP4; VASH1; SFRP5; MYLK; ID1; CTGF; COL1A2; COL1A1; TGFBI; PRRX2; JAG1; FOXC1
	blood vessel development	1.59347e-16	GO:0001568	ACTA2; PTGS2; PDGFRA; PDGFRB; PITX2; COL3A1; THBS1; ALDH1A2; JUN; NR2F2; GPR124; SLIT2; CXCR4; ANGPT1; COL8A1; CYR61; OSR1; GPC3; CCL2; CXCL12; EFNB2; BMP4; VASH1; MYLK; ID1; CTGF; COL1A2; COL1A1; TGFBI; PRRX2; JAG1; FOXC1
	angiogenesis	1.58273e-12	GO:0001525	EFNB2; PTGS2; PDGFRB; ISL1; PITX2; THBS4; JUN; SULF1; THBS1; GPR124; SLIT2; CXCR4; ANGPT1; C6; COL8A1; CYR61; SFRP1; SERPINF1; CCL2; CXCL12; BMP4; VASH1; ID1; CTGF; TGFBI; JAG1
	blood vessel morphogenesis	2.10338e-12	GO:0048514	EFNB2; PTGS2; PDGFRA; PDGFRB; PITX2; NR2F2; JUN; THBS1; GPR124; SLIT2; CXCR4; ANGPT1; COL8A1; CYR61; CCL2; CXCL12; BMP4; VASH1; MYLK; ID1; CTGF; TGFBI; PRRX2; JAG1; FOXC1
	heart development	3.78264e-11	GO:0007507	MYH11; PDGFRA; PDGFRB; ISL1; CPE; PITX2; COL3A1; ALDH1A2; HEYL; JUN; THBS1; SPARC; JAG1; CYR61; PDLIM3; OSR1; SHOX2; SNAI2; RPS6KA2; BMP4; APLNR; ID3; ID1; GPC3; FOXC1
	heart morphogenesis	7.67005e-07	GO:0003007	HEYL; BMP4; CYR61; ISL1; JUN; CPE; THBS1; SNAI2; SHOX2; ALDH1A2; PITX2; JAG1; FOXC1
	tube development	9.50048e-07	GO:0035295	CRISPLD2; PDGFRA; BMP4; CXCL12; HEYL; SFRP1; EGFR; SPARC; ID1; PKDCC; COBL; CTGF; GPC3; ALDH1A2; CXCR4; PITX2; OSR1; JAG1; FOXC1; SLIT2
	circulatory system process	1.41054e-06	GO:0003013	ACTA2; PTGS2; RPS6KA2; KCNA5; CXCL12; SGK1; TAC1; EGFR; VIP; IER3; F2R; CTGF; COL1A2; SLIT2; REN; ANGPT1; FOXC1; NPPA
	cardiac chamber development	1.51614e-05	GO:0003205	HEYL; BMP4; CYR61; ISL1; CPE; SHOX2; PITX2; JAG1; FOXC1
	cardiac cell development	1.89802e-05	GO:0055006	PDGFRB; PDGFRA; BMP4; MYH11; PITX2; JAG1
	heart valve development	1.99955e-05	GO:0003170	PITX2; SHOX2; JAG1; CYR61; HEYL
	appendage development	2.17776e-05	GO:0048736	BMP4; CRABP2; OSR1; NR2F2; SHOX2; ALDH1A2; PITX2; SMOC1; PRRX2; GPC3
	outflow tract morphogenesis	3.46902e-05	GO:0003151	HEYL; ISL1; JUN; THBS1; PITX2; JAG1
	cardiac chamber morphogenesis	3.4946e-05	GO:0003206	HEYL; CYR61; ISL1; CPE; SHOX2; PITX2; JAG1; FOXC1
	cardiac septum development	0.000115916	GO:0003279	HEYL; BMP4; CYR61; ISL1; PITX2; JAG1
	embryonic appendage morphogenesis	0.000117702	GO:0035113	BMP4; CRABP2; OSR1; SHOX2; GPC3; PITX2; PRRX2; ALDH1A2
	cell migration involved in heart development	0.000141662	GO:0060973	PITX2; PDGFRB; SNAI2
	cardiac atrium morphogenesis	0.000258992	GO:0003209	PITX2; ISL1; SHOX2; CYR61
	atrioventricular valve development	0.000361121	GO:0003171	PITX2; HEYL; CYR61
	cardiac atrium development	0.000399861	GO:0003230	PITX2; ISL1; SHOX2; CYR61
	heart valve morphogenesis	0.00376419	GO:0003179	HEYL; JAG1; CYR61
	heart formation	0.00502087	GO:0060914	ISL1; BMP4
	atrioventricular valve morphogenesis	0.00622595	GO:0003181	HEYL; CYR61
	endocardial cushion formation	0.00898629	GO:0003272	SNAI2; HEYL
	cell proliferation involved in heart morphogenesis	0.000886731	GO:0061323	PITX2; ISL1; BMP4
Muscle development	muscle tissue development	4.00766e-10	GO:0060537	DCN; EFNB2; PDGFRA; BMP4; BTG2; FOS; EGR2; ISL1; NUPR1; MYH11; MYLK; NR2F2; SHOX2; ACTA1; ALDH1A2; ATF3; PITX2; OSR1; HEYL; PDGFRB; FOXC1
	muscle structure development	7.00604e-10	GO:0061061	EFNB2; MYH11; PDGFRA; ACTA1; ACTG1; PDGFRB; ISL1; MYLK; PITX2; DCN; HEYL; BTG2; EGR2; NR2F2; JAG1; FOS; NUPR1; SHOX2; CNTFR; LGALS1; BMP4; ID3; ATF3; COL6A3; FOXC1
	muscle organ development	3.037e-08	GO:0007517	EFNB2; DCN; HEYL; BMP4; BTG2; FOS; EGR2; ISL1; NUPR1; ID3; MYLK; PITX2; SHOX2; ACTA1; ATF3; CNTFR; COL6A3; NR2F2; FOXC1
	muscle system process	3.2424e-05	GO:0003012	ACTA2; PTGS2; ACTA1; ACTG2; MYH11; MYOM2; MYLK; SULF1; SULF2; F2R; CTGF; SSPN; SLN; NPPA
	muscle cell development	0.000193538	GO:0055001	PDGFRB; PDGFRA; BMP4; ACTG1; MYH11; SHOX2; ACTA1; PITX2
	smooth muscle cell proliferation	0.000403522	GO:0048659	PTGS2; BMP4; PDGFRB; JUN; EGFR; VIP
	muscle cell proliferation	0.000670149	GO:0033002	PTGS2; BMP4; PDGFRB; JUN; EGFR; VIP; FOXC1
	muscle tissue morphogenesis	0.000693236	GO:0060415	PITX2; ISL1; SHOX2; MYLK; FOXC1
	smooth muscle contractile fiber	0.000871158	GO:0030485	ACTA2; MYH11
	muscle organ morphogenesis	0.0011666	GO:0048644	PITX2; ISL1; SHOX2; MYLK; FOXC1
	sarcolemma	0.00119708	GO:0042383	ANXA1; SSPN; BGN; COL6A1; COL6A3; COL6A2
	contractile fiber	0.00359573	GO:0043292	ACTA2; MYH11; ACTA1; ACTG1; MYOM2; PDLIM3; FBXO32; KCNA5
	contractile fiber part	0.00830764	GO:0044449	ACTA2; MYH11; ACTA1; MYOM2; PDLIM3; FBXO32; KCNA5
Developmental process	single-multicellular organism process	1.23788e-23	GO:0044707	SSPN; PTGS2; ACTG1; ACTG2; PDGFRB; ISL1; CPE; BGN; GLIPR2; PKDCC; GPM6B; FBLN1; LGALS1; DCN; GADD45B; GPR124; CRISPLD2; CTSB; CD24; SHOX2; SNAI2; TSPAN8; CXCL12; ADCY5; BMP4; MYLK; F2R; VIP; ANGPTL2; LSAMP; BST2; DLK1; ACTB; PRRX2; ACTA2; ACTA1; STMN2; BCHE; COL3A1; PHLDA1; SERPINE2; PTN; EGR2; THBS4; PDLIM3; JUN; ZFP36; THBS1; ITPKB; CCL21; ANGPT1; NPPA; MAP1B; NUPR1; FOS; EFEMP1; COLEC11; KCNQ2…
	regulation of multicellular organismal process	6.4795e-23	GO:0051239	EFNB2; PTGS2; PDGFRA; PDGFRB; ISL1; EGFR; NR2F1; SULF2; GPR124; SLC9A3R1; PKDCC; CCL2; GPM6B; COL3A1; SMOC1; KCNA5; TSPAN8; SERPINE2; LRRC17; HEYL; CXCL12; FZD7; S1PR3; TAC1; THBS4; STMN2; JUN; ZFP36; SULF1; NR2F2; GLIPR2; ITPKB; VIP; CXCR4; PTGDS; ANGPT1; MBP; C6; SLIT2; ANXA1; VASH1; MAP1B; NUPR1; CYR61; FOS; EFEMP1; BST2; OSR1; CD83; PLAT; SHOX2; GPC3; SERPINF1; SNAI2; NELL1; LGALS1; EGR2; SLN…
	multicellular organismal development	1.01061e-22	GO:0007275	PTGS2; ACTG1; PDGFRB; ISL1; CPE; GLIPR2; PKDCC; GPM6B; FBLN1; LGALS1; DCN; GADD45B; CRISPLD2; CD24; SHOX2; SNAI2; CXCL12; BMP4; MYLK; ANGPTL2; LSAMP; BST2; DLK1; ACTB; PRRX2; ACTA2; ACTA1; STMN2; BCHE; COL3A1; PHLDA1; SERPINE2; PTN; EGR2; THBS4; PDLIM3; JUN; CTGF; THBS1; ITPKB; ANGPT1; MAP1B; NUPR1; FOS; EFEMP1; COLEC11; KCNQ2; RHOJ; IGFBP4; CNTFR; NELL1; AFP; STC2; TUBB2B; RPS6KA2; APLNR; RPS6KA…
	system development	9.66364e-22	GO:0048731	PTGS2; ACTG1; PDGFRB; ISL1; CPE; PKDCC; GPM6B; LGALS1; DCN; CRISPLD2; CD24; SHOX2; SNAI2; CXCL12; BMP4; MYLK; LSAMP; REN; ACTB; PRRX2; ACTA2; ACTA1; STMN2; BCHE; COL3A1; PHLDA1; SERPINE2; PTN; EGR2; THBS4; PDLIM3; JUN; THBS1; ITPKB; ANGPT1; MAP1B; FOS; NUPR1; KCNQ2; RHOJ; IGFBP4; CNTFR; NELL1; AFP; STC2; TUBB2B; RPS6KA2; APLNR; RPS6KA5; VASH1; LRRC17; MGP; SPOCK1; PCDH18; FOXC1; EFNB2; MYH11; PDG…
	anatomical structure development	1.08697e-21	GO:0048856	PTGS2; ACTG1; PDGFRB; ISL1; CPE; GLIPR2; PKDCC; GPM6B; LGALS1; DCN; DHRS9; CRISPLD2; CTSB; CD24; SHOX2; SNAI2; CXCL12; BMP4; MYLK; F2R; LSAMP; DLK1; ACTB; PRRX2; ACTA2; ACTA1; STMN2; BCHE; COL3A1; PHLDA1; SERPINE2; PTN; EGR2; THBS4; PDLIM3; JUN; THBS1; ITPKB; CCL21; ANGPT1; MAP1B; FOS; EFEMP1; NUPR1; KCNQ2; RHOJ; IGFBP4; CNTFR; NELL1; AFP; STC2; TUBB2B; RPS6KA2; APLNR; RPS6KA5; VASH1; LRRC17; MGP…
	single-organism developmental process	1.01643e-20	GO:0044767	PTGS2; ACTG1; PDGFRB; ISL1; CPE; GLIPR2; PKDCC; GPM6B; FBLN1; LGALS1; DCN; DHRS9; GADD45B; CRISPLD2; CTSB; CD24; SHOX2; SNAI2; CXCL12; BMP4; MYLK; ANGPTL2; LSAMP; BST2; DLK1; ACTB; PRRX2; ACTA2; ACTA1; STMN2; BCHE; COL3A1; PHLDA1; SERPINE2; PTN; EGR2; THBS4; PDLIM3; JUN; CTGF; THBS1; ITPKB; CCL21; ANGPT1; MAP1B; NUPR1; FOS; EFEMP1; COLEC11; KCNQ2; RHOU; RHOJ; IGFBP4; CNTFR; NELL1; AFP; STC2; TUBB…
	organ development	1.19485e-19	GO:0048513	ACTA2; PTGS2; PDGFRA; ACTA1; STC2; MYH11; SNAI2; ISL1; EGFR; CPE; NR2F1; MYLK; PLCG2; PKDCC; FABP5; REN; CCL2; PITX2; COL3A1; SMOC1; THBS1; PHLDA1; LGALS1; SERPINE2; DCN; PTN; HEYL; BTG2; CRABP2; FZD7; EGR2; PCDH18; PDLIM3; JUN; SULF2; SULF1; NR2F2; SPARC; ITPKB; ALDH1A2; CXCR4; ANGPT1; MBP; SLIT2; ANXA1; CRISPLD2; COL8A1; NLGN4X; CYR61; FOS; SFRP1; OSR1; CHRDL2; RHOJ; SHOX2; GPC3; SERPINF1; PDGF…
	tissue development	3.45956e-19	GO:0009888	ACTA2; PTGS2; PDGFRA; ACTA1; MYH11; ISL1; EGFR; MYLK; PKDCC; FABP5; GPM6B; PITX2; THBS1; SERPINE2; DCN; PTN; HEYL; BTG2; CRABP2; FZD7; EGR2; JUN; SULF2; SULF1; NR2F2; ALDH1A2; CXCR4; JAG1; DUSP1; SLIT2; ANXA1; NUPR1; CYR61; FOS; EFEMP1; CTSB; SFRP1; OSR1; CHRDL2; SHOX2; GPC3; PDGFRB; SNAI2; NELL1; ALDOC; CXCL12; EFNB2; BMP4; SFRP5; DHRS9; CD24; ID3; ID1; CTGF; MGP; ATF3; COL1A1; COBL; TGFBI; STC2…
	regulation of multicellular organismal development	7.51686e-18	GO:2000026	EFNB2; PTGS2; PDGFRB; ISL1; NR2F1; GPR124; PKDCC; CCL2; GPM6B; COL3A1; SERPINE2; HEYL; FZD7; THBS4; STMN2; JUN; ZFP36; SULF1; THBS1; GLIPR2; ITPKB; SLIT2; CXCR4; DUSP6; MBP; C6; MAP1B; NUPR1; CYR61; FOS; EFEMP1; SFRP1; OSR1; CD83; CD24; SHOX2; GPC3; SERPINF1; SNAI2; NELL1; LGALS1; CXCL12; PMP22; BMP4; VASH1; SFRP5; FEZ1; LRRC17; LMO2; ID1; CTGF; MGP; SPOCK1; COL1A1; COBL; JAG1; FOXC1
	anatomical structure morphogenesis	1.41719e-17	GO:0009653	EFNB2; PTGS2; PDGFRA; ACTA1; ACTG1; MYH11; ISL1; EGFR; CPE; MYLK; PITX2; COL3A1; THBS1; SERPINE2; DCN; PRRX2; HEYL; CRABP2; F2R; S1PR3; THBS4; JUN; GPR124; SULF1; NR2F2; MAP1B; GLIPR2; ALDH1A2; CXCR4; OSR1; DUSP6; DUSP1; C6; SLIT2; CRISPLD2; COL8A1; SFRP5; CYR61; ANGPT1; SFRP1; KCNQ2; RPS6KA2; RHOU; CD24; COBL; SHOX2; GPC3; SERPINF1; PDGFRB; IER3; SNAI2; CCL2; CXCL12; ACTB; PMP22; BMP4; APLNR; RP…
	cellular developmental process	1.76275e-17	GO:0048869	PTGS2; ACTG1; PDGFRB; ISL1; PKDCC; GPM6B; LGALS1; DHRS9; GADD45B; CTSB; CD24; SHOX2; SNAI2; CXCL12; BMP4; REN; ACTB; ACTA2; ACTA1; STMN2; BCHE; COL3A1; PHLDA1; SERPINE2; EGR2; JUN; CTGF; ITPKB; CCL21; ANGPT1; MAP1B; FOS; EFEMP1; NUPR1; KCNQ2; RHOU; RHOJ; NELL1; TUBB2B; RPS6KA2; RPS6KA5; LRRC17; MGP; SPOCK1; ZNF503; FOXC1; EFNB2; MYH11; PDGFRA; DLK1; A2M; HEYL; BTG2; FZD7; CD83; NR2F1; NR2F2; DUSP…
	regulation of developmental process	2.57276e-15	GO:0050793	EFNB2; PTGS2; PDGFRA; PDGFRB; ISL1; NR2F1; GPR124; PKDCC; CCL2; GPM6B; COL3A1; SMOC1; SERPINE2; HEYL; FZD7; THBS4; STMN2; JUN; ZFP36; SULF1; THBS1; GLIPR2; ITPKB; SLIT2; CXCR4; DUSP6; MBP; C6; MAP1B; NUPR1; CYR61; FOS; EFEMP1; SFRP1; OSR1; CD83; CD24; RHOJ; SHOX2; GPC3; SERPINF1; RHOU; SNAI2; NELL1; LGALS1; CXCL12; PMP22; BMP4; VASH1; SFRP5; FEZ1; LRRC17; LMO2; ID3; ID1; CTGF; MGP; SPOCK1; COL1A1…
	anatomical structure formation involved in morphogenesis	4.78266e-12	GO:0048646	EFNB2; PTGS2; PDGFRA; ACTA1; ACTG1; MYH11; ISL1; PITX2; HEYL; EGR2; THBS4; JUN; SULF1; THBS1; GPR124; SLIT2; CXCR4; ANGPT1; PDGFRB; C6; COL8A1; CYR61; OSR1; SFRP1; SERPINF1; SNAI2; CCL2; CXCL12; PMP22; BMP4; VASH1; DUSP1; ID1; CTGF; COL1A1; COBL; TGFBI; JAG1; FOXC1
	cell development	9.04516e-12	GO:0048468	ACTA2; EFNB2; PDGFRA; ACTA1; ACTG1; MYH11; ISL1; EGFR; NR2F1; REN; PITX2; COL3A1; SERPINE2; HEYL; BTG2; FZD7; EGR2; STMN2; JUN; SULF2; SULF1; GPR124; GLIPR2; ALDH1A2; CXCR4; CCL21; OSR1; JAG1; MBP; SLIT2; MAP1B; CYR61; KCNQ2; RPS6KA2; CD24; COBL; SFRP1; SERPINF1; PDGFRB; SNAI2; LGALS1; CXCL12; COL6A3; PMP22; BMP4; RPS6KA5; FEZ1; ID1; SHOX2; SPOCK1; COL1A1; COL6A1; ACTB; COL6A2; FOXC1
	connective tissue development	2.75264e-10	GO:0061448	ACTA2; PDGFRB; PKDCC; BMP4; CYR61; EFEMP1; PRRX2; SULF2; SULF1; THBS1; CHRDL2; CTGF; MGP; COL1A1; SNAI2; TGFBI; OSR1; SHOX2
	positive regulation of developmental process	4.76342e-09	GO:0051094	EFNB2; PTGS2; ISL1; PKDCC; GPM6B; GLIPR2; SERPINE2; HEYL; CD83; JUN; THBS1; ITPKB; SLIT2; CXCR4; JAG1; C6; MAP1B; CYR61; FOS; SFRP1; OSR1; CD24; SHOX2; SERPINF1; SNAI2; NELL1; CXCL12; BMP4; FEZ1; CTGF; COL1A1; COBL
	regulation of anatomical structure morphogenesis	9.45713e-09	GO:0022603	CCL2; PTGS2; ISL1; FZD7; THBS4; SULF1; THBS1; GPR124; SLIT2; DUSP6; MBP; C6; MAP1B; GLIPR2; OSR1; RHOU; RHOJ; SHOX2; SFRP1; SERPINF1; SNAI2; CXCL12; BMP4; VASH1; SFRP5; ID1; GPC3; COL1A1; FOXC1
	cellular component morphogenesis	1.03056e-08	GO:0032989	EFNB2; MYH11; PDGFRA; ACTA1; ACTG1; PDGFRB; ISL1; EGFR; COL3A1; HEYL; FZD7; EGR2; SLIT2; CXCR4; MBP; MAP1B; GLIPR2; KCNQ2; RPS6KA2; RHOU; CD24; COBL; SFRP1; SNAI2; CCL2; CXCL12; COL6A3; PMP22; BMP4; RPS6KA5; RHOJ; FEZ1; ID1; SHOX2; COL1A1; COL6A1; ACTB; COL6A2
	embryo development	7.63546e-08	GO:0009790	PDGFRB; PDGFRA; ISL1; EGFR; PKDCC; DLK1; PITX2; ALDH1A2; CRABP2; FZD7; SULF2; SULF1; NR2F2; SLIT2; DUSP6; DUSP1; C6; GPC3; CYR61; ANGPT1; OSR1; SFRP1; SNAI2; BMP4; APLNR; SFRP5; LMO2; ID3; SHOX2; COL1A1; COBL; PRRX2; FOXC1
	cell morphogenesis	2.30165e-07	GO:0000902	EFNB2; MYH11; ACTG1; ISL1; EGFR; COL3A1; HEYL; FZD7; EGR2; SLIT2; CXCR4; MBP; MAP1B; GLIPR2; SFRP1; KCNQ2; RHOU; CD24; COBL; SHOX2; SNAI2; CCL2; CXCL12; COL6A3; RPS6KA2; BMP4; RPS6KA5; RHOJ; FEZ1; ID1; COL1A1; COL6A1; ACTB; COL6A2
	embryo development ending in birth or egg hatching	3.66013e-06	GO:0009792	PDGFRB; PDGFRA; ISL1; EGFR; DLK1; PITX2; ALDH1A2; SULF2; SULF1; NR2F2; SLIT2; ANGPT1; C6; CYR61; SFRP1; OSR1; SHOX2; BMP4; COL1A1; COBL; PRRX2; FOXC1
	negative regulation of multicellular organismal process	1.33232e-05	GO:0051241	PTGS2; PDGFRA; BMP4; RPS6KA5; TAC1; CD83; CD24; OSR1; PLAT; F2R; SFRP1; BST2; TSPAN8; THBS1; STC2; SERPINE2
	cell part morphogenesis	2.62817e-05	GO:0032990	EFNB2; MYH11; ACTG1; ISL1; EGFR; COL3A1; FZD7; EGR2; SLIT2; CXCR4; MBP; MAP1B; KCNQ2; CD24; COBL; SHOX2; CXCL12; COL6A3; RPS6KA2; RPS6KA5; FEZ1; COL6A1; ACTB; COL6A2
	embryonic morphogenesis	2.63888e-05	GO:0048598	PRRX2; PDGFRA; BMP4; APLNR; CRABP2; FZD7; SFRP5; SFRP1; OSR1; SULF1; COBL; SHOX2; GPC3; ALDH1A2; PITX2; CYR61; DUSP6; DUSP1; FOXC1
	negative regulation of developmental process	5.96416e-05	GO:0051093	CCL2; BMP4; VASH1; THBS4; EFEMP1; ISL1; LMO2; FZD7; ID3; SULF1; ID1; ZFP36; SFRP1; SERPINF1; LRRC17; SNAI2; OSR1; JAG1; MBP; THBS1; FOXC1
	positive regulation of multicellular organismal process	0.000412795	GO:0051240	PTGS2; PKDCC; BMP4; PDGFRB; ISL1; CD83; EGFR; SULF2; SULF1; PLAT; F2R; CTGF; VIP; GPM6B; NELL1; OSR1; THBS1; TAC1
	developmental growth involved in morphogenesis	0.000425337	GO:0060560	MAP1B; SFRP1; SFRP5; THBS1; BMP4; SLIT2; COBL; CXCL12
	regulation of anatomical structure size	0.000429419	GO:0090066	ACTA2; PTGS2; MAP1B; CXCL12; TMSB4X; EGFR; F2R; VIP; SLIT2; CCL21; KCNA5; FOXC1; NPPA
	developmental growth	0.00133066	GO:0048589	PTGS2; MAP1B; SFRP1; FZD7; DUSP6; SFRP5; THBS1; BMP4; SLIT2; COBL; CXCL12
	regulation of cell morphogenesis	0.00485666	GO:0022604	CCL2; MAP1B; SFRP1; GLIPR2; RHOU; RHOJ; SHOX2; SLIT2; COL1A1; CXCL12; MBP
	regulation of developmental growth	0.00519399	GO:0048638	MAP1B; SFRP1; SFRP5; CXCL12; BMP4; DUSP6
Adhesion	proteinaceous extracellular matrix	1.12091e-18	GO:0005578	SPARCL1; BGN; COLQ; SMOC2; COL3A1; FBLN2; FBLN1; SMOC1; DCN; PODN; THBS4; ADAMTS8; SPARC; FMOD; GPC3; COL8A1; EFEMP1; SFRP1; LGALS1; BMP4; EMILIN1; CTGF; MGP; COL1A2; SPOCK1; COL1A1; COL6A1; TGFBI; COL6A3; COL6A2; PXDN
	extracellular matrix organization	1.90594e-18	GO:0030198	MYH11; PDGFRA; BGN; SMOC2; GPM6B; FBLN2; FBLN1; A2M; DCN; SULF2; SULF1; THBS1; SPARC; FMOD; COL3A1; CRISPLD2; COL8A1; CYR61; SMOC1; EFEMP1; CTSB; BMP4; EMILIN1; CTGF; COL1A2; PXDN; COL1A1; COL6A1; TGFBI; COL6A3; COL6A2; FOXC1
	extracellular structure organization	2.06603e-18	GO:0043062	MYH11; PDGFRA; BGN; SMOC2; GPM6B; FBLN2; FBLN1; A2M; DCN; SULF2; SULF1; THBS1; SPARC; FMOD; COL3A1; CRISPLD2; COL8A1; CYR61; SMOC1; EFEMP1; CTSB; BMP4; EMILIN1; CTGF; COL1A2; PXDN; COL1A1; COL6A1; TGFBI; COL6A3; COL6A2; FOXC1
	extracellular matrix binding	3.92066e-10	GO:0050840	DCN; CYR61; BGN; THBS1; SPARC; SLIT2; TGFBI; FBLN2; LGALS1; SMOC1
	cell adhesion	8.08933e-10	GO:0007155	EFNB2; CCL2; PDGFRA; SSPN; EGFR; SMOC2; COL3A1; GPM6B; FBLN2; SMOC1; SERPINE2; FZD7; THBS4; THBS1; SLIT2; CCL21; ANGPT1; COL8A1; CYR61; NLGN4X; CD24; SNAI2; LGALS1; CXCL12; PCDH18; SFRP1; EMILIN1; FEZ1; SRPX; CTGF; MGP; SPOCK1; LSAMP; COL1A1; COL6A1; TGFBI; COL6A3; COL6A2
	heparin binding	1.59577e-09	GO:0008201	CCL2; PTN; BMP4; CYR61; CFH; CRISPLD2; THBS4; ADAMTS8; THBS1; CTGF; SFRP1; SLIT2; SMOC2; SERPINE2
	cell-substrate adhesion	1.11221e-08	GO:0031589	COL8A1; SFRP1; CYR61; EMILIN1; FZD7; COL1A1; THBS1; SMOC2; CCL21; CTGF; SPOCK1; FBLN2; GPM6B; COL3A1; LGALS1; ANGPT1; SMOC1
	regulation of cell adhesion	1.18896e-08	GO:0030155	COL8A1; CXCL12; CYR61; EMILIN1; FZD7; COL1A1; TGFBI; THBS1; SMOC2; SNAI2; SFRP1; SPOCK1; GPM6B; CCL21; FBLN2; LGALS1; ANGPT1; SMOC1; SERPINE2
	extracellular matrix structural constituent	1.32058e-07	GO:0005201	EMILIN1; COL1A1; BGN; MGP; COL1A2; FBLN2; COL3A1; FBLN1; PXDN
	extracellular matrix disassembly	2.84369e-06	GO:0022617	DCN; COL8A1; CTSB; COL1A2; COL1A1; COL6A1; COL3A1; COL6A3; COL6A2; A2M
	extracellular membrane-bounded organelle	4.77668e-06	GO:0065010	PDGFRB; ACTA1; ACTG1; CPE; BGN; PLCG2; FABP5; PRSS8; FBLN2; FBLN1; THBS1; A2M; BTG2; CRABP2; MXRA5; SLC9A3R1; RFTN1; ALDH1A1; GLIPR2; GMDS; FAM129A; SLIT2; CXCR4; PTGDS; ANGPT1; C7; ANXA1; HTRA1; COL8A1; TPST2; EFEMP1; CTSB; PRSS23; PLAT; GPC3; SERPINF1; PRDX1; SPARCL1; ALDOC; CXCL12; ACTB; SFRP1; EMILIN1; CFI; MYLK; LGALS1; GPX3; MGP; COL1A2; ANGPTL2; BST2; COL6A1; TGFBI; COL6A3; COL6A2
	collagen binding	0.000105942	GO:0005518	DCN; PODN; CTSB; THBS1; SPARC; TGFBI
	anchoring collagen	0.000200557	GO:0030934	COL6A1; DCN; COL6A3
	laminin binding	0.00567187	GO:0043236	LGALS1; SLIT2; THBS1
