# Supplementary material for: Atrial-like cardiomyocytes from human pluripotent stem cells are a robust preclinical model for assessing atrial-selective pharmacology
Source: EMBO Mol Med. 2015 Feb 19;7(4):394–410. doi: 10.15252/emmm.201404757 (PMC4403042; doi:10.15252/emmm.201404757)
Supplement: Supplementary file 3 — Supplementary Table S3 [file emmm0007-0394-sd3.xlsx]

## Sheet: GO-hESC-VM
p-value	q-value	term_goid	term_category	term_level	term_name	members_input_overlap	members_input_overlap_geneids	size	effective_size
0.284581	44.6792	GO:0072358	b	4	cardiovascular system development	857; 1280; 1462; 2065; 2254; 2274; 2487; 3764; 3910; 4625; 4633; 5318; 7048; 7412; 8817; 9421; 10370; 10395; 8325; 50805; 8321; 23493; 168667	TGFBR2; VCAN; MYL2; HAND1; BMPER; COL2A1; CAV1; FZD1; MYH7; FZD8; FHL2; FGF18; IRX4; DLC1; ERBB3; LAMA4; FRZB; VCAM1; FGF9; CITED2; HEY2; KCNJ8; PKP2	736	735
0.284581	44.6792	GO:0072359	b	4	circulatory system development	857; 1280; 1462; 2065; 2254; 2274; 2487; 3764; 3910; 4625; 4633; 5318; 7048; 7412; 8817; 9421; 10370; 10395; 8325; 50805; 8321; 23493; 168667	TGFBR2; VCAN; MYL2; HAND1; BMPER; COL2A1; CAV1; FZD1; MYH7; FZD8; FHL2; FGF18; IRX4; DLC1; ERBB3; LAMA4; FRZB; VCAM1; FGF9; CITED2; HEY2; KCNJ8; PKP2	736	735
92.221	4703.27	GO:0005578	c	2	proteinaceous extracellular matrix	213; 1280; 1462; 2254; 84034; 3910; 3912; 6507; 171019; 8510; 8511; 9806; 54959; 255743; 169044	LAMA4; EMILIN2; ODAM; ALB; MMP23A; COL22A1; VCAN; NPNT; ADAMTS19; SPOCK2; MMP23B; FGF9; LAMB1; COL2A1; SLC1A3	336	334
185.379	40227.2	GO:0007507	b	3	heart development	1280; 1462; 2065; 2274; 3764; 4625; 4633; 5318; 7048; 7412; 9421; 10370; 10395; 50805; 8321; 23493	ERBB3; HEY2; MYH7; TGFBR2; HAND1; DLC1; KCNJ8; VCAN; FHL2; MYL2; PKP2; IRX4; CITED2; COL2A1; FZD1; VCAM1	411	410
2884.57	112498	GO:0043292	c	4	contractile fiber	2274; 3764; 3880; 4625; 4633; 8470; 79026; 80206; 113146; 56704; 255743	NPNT; FHOD3; MYH7; AHNAK; KCNJ8; FHL2; JPH1; MYL2; AHNAK2; SORBS2; KRT19	204	204
9163.34	994223	GO:0061061	b	3	muscle structure development	857; 2254; 2274; 3880; 4625; 4633; 5318; 7048; 8910; 9421; 10370; 80206; 23493; 56704; 255743	TGFBR2; FHOD3; MYH7; HAND1; SGCE; FHL2; NPNT; JPH1; MYL2; PKP2; FGF9; CITED2; HEY2; KRT19; CAV1	472	471
13928.8	1.00751e+06	GO:0003206	b	3	cardiac chamber morphogenesis	2274; 4625; 4633; 5318; 9421; 10370; 8321; 23493	FZD1; MYH7; FHL2; MYL2; HAND1; CITED2; HEY2; PKP2	102	102
14443.1	368299	GO:0044449	c	2	contractile fiber part	2274; 3880; 4625; 4633; 8470; 79026; 80206; 113146; 56704; 255743	NPNT; FHOD3; MYH7; AHNAK; FHL2; JPH1; MYL2; AHNAK2; SORBS2; KRT19	188	188
19359.8	2.02633e+06	GO:0003007	b	4	heart morphogenesis	1280; 2274; 4625; 4633; 5318; 9421; 10370; 10395; 8321; 23493	FZD1; MYH7; HEY2; DLC1; FHL2; MYL2; HAND1; CITED2; COL2A1; PKP2	194	194
23054.7	1.07434e+06	GO:0048731	b	3	system development	212; 857; 1123; 1280; 1462; 2065; 2254; 2274; 2487; 3764; 3880; 3910; 3912; 3983; 4613; 4625; 4633; 5318; 5789; 6275; 6457; 6507; 7048; 7412; 23089; 8817; 8910; 9421; 9806; 10370; 10395; 8325; 50805; 84870; 8321; 23493; 54959; 55504; 22871; 56704; 89796; 255743; 168667; 63976	TGFBR2; BMPER; VCAN; CHN1; JPH1; MYL2; PKP2; NAV1; LAMB1; COL2A1; SH3GL3; CAV1; MYCN; MYH7; FZD8; SGCE; NLGN1; FHL2; ALAS2; FGF18; PEG10; S100A4; TNFRSF19; DLC1; ERBB3; IRX4; LAMA4; FZD1; FRZB; HAND1; ABLIM1; VCAM1; FGF9; CITED2; HEY2; RSPO3; ODAM; KCNJ8; NPNT; PTPRD; SPOCK2; PRDM16; KRT19; SLC1A3	3615	3604
24754.3	1.07434e+06	GO:0009887	b	3	organ morphogenesis	1280; 2254; 2274; 2487; 3912; 3983; 4613; 4625; 4633; 5318; 7048; 8817; 9421; 10370; 10395; 50805; 8321; 23493; 54959	MYCN; IRX4; HEY2; MYH7; TGFBR2; FRZB; DLC1; ODAM; FHL2; FGF18; ABLIM1; PKP2; FGF9; CITED2; LAMB1; MYL2; COL2A1; FZD1; HAND1	827	824
45921.3	1.42775e+06	GO:0003205	b	3	cardiac chamber development	2274; 4625; 4633; 5318; 9421; 10370; 8321; 23493	FZD1; MYH7; FHL2; MYL2; HAND1; CITED2; HEY2; PKP2	119	119
46056.3	1.42775e+06	GO:0048513	b	3	organ development	212; 857; 1280; 1462; 2065; 2254; 2274; 2487; 3764; 3880; 3912; 3983; 4613; 4625; 4633; 5318; 6275; 7048; 7412; 23089; 8817; 8910; 9421; 10370; 10395; 8325; 50805; 84870; 8321; 23493; 54959; 55504; 56704; 168667; 63976	TGFBR2; BMPER; VCAN; JPH1; MYL2; PKP2; LAMB1; COL2A1; PEG10; CAV1; MYCN; MYH7; FZD8; SGCE; FHL2; ALAS2; FGF18; IRX4; S100A4; TNFRSF19; DLC1; ERBB3; FZD1; FRZB; ABLIM1; VCAM1; FGF9; CITED2; HEY2; RSPO3; ODAM; KCNJ8; PRDM16; KRT19; HAND1	2552	2543
84361.7	556787	GO:0009653	b	2	anatomical structure morphogenesis	857; 1123; 1280; 2254; 2274; 2487; 3880; 3912; 3983; 4613; 4625; 4633; 5318; 6275; 6507; 7048; 7412; 8817; 9421; 10370; 10395; 80206; 8325; 5789; 50805; 84870; 8321; 23493; 54959; 23433; 255743; 168667	BMPER; CHN1; MYL2; HAND1; LAMB1; COL2A1; CAV1; MYCN; MYH7; FZD8; FHL2; FGF18; IRX4; CITED2; DLC1; TGFBR2; FZD1; FRZB; RHOQ; ABLIM1; VCAM1; FGF9; S100A4; HEY2; RSPO3; FHOD3; ODAM; NPNT; PTPRD; SLC1A3; KRT19; PKP2	2254	2249
107237	8.41812e+06	GO:0003231	b	4	cardiac ventricle development	4625; 4633; 5318; 9421; 10370; 8321; 23493	FZD1; MYH7; MYL2; HAND1; CITED2; HEY2; PKP2	92	92
171158	5.64822e+06	GO:0007155	b	2	cell adhesion	89; 1280; 1462; 2065; 84034; 3910; 3912; 4613; 5318; 7412; 8470; 8910; 9806; 10077; 10370; 10395; 5789; 22871; 255743; 64881	ACTN3; ERBB3; PCDH20; LAMA4; EMILIN2; MYCN; DLC1; SGCE; NLGN1; VCAN; TSPAN32; NPNT; PTPRD; PKP2; SPOCK2; LAMB1; CITED2; SORBS2; COL2A1; VCAM1	1032	1030
201727	0.000112967132997	GO:0030018	c	3	Z disc	2274; 3880; 4625; 8470; 80206; 113146; 56704	FHOD3; MYH7; FHL2; JPH1; AHNAK2; SORBS2; KRT19	101	101
334291	735440	GO:0048856	b	2	anatomical structure development	212; 857; 1123; 1280; 1462; 2065; 2254; 2274; 2487; 3764; 3880; 3910; 3912; 3983; 4613; 4625; 4633; 5318; 6275; 6457; 6507; 7048; 7412; 23089; 8817; 8910; 9421; 9806; 10370; 10395; 80206; 8325; 5789; 50805; 84870; 8321; 23493; 54959; 55504; 22871; 56704; 89796; 255743; 135138; 168667; 63976	TGFBR2; BMPER; VCAN; CHN1; JPH1; MYL2; PKP2; NAV1; LAMB1; COL2A1; SH3GL3; CAV1; MYCN; MYH7; FZD8; SGCE; NLGN1; FHL2; ALAS2; FGF18; PEG10; S100A4; TNFRSF19; DLC1; PTPRD; ERBB3; IRX4; LAMA4; FZD1; FRZB; ABLIM1; VCAM1; FGF9; CITED2; HEY2; RSPO3; FHOD3; PACRG; ODAM; KCNJ8; NPNT; HAND1; SPOCK2; PRDM16; KRT19; SLC1A3	4248	4236
341283	9.25731e+06	GO:0007275	b	3	multicellular organismal development	212; 857; 1123; 1280; 1462; 2065; 2254; 2274; 2487; 3764; 3880; 3910; 3912; 3983; 4613; 4625; 4633; 5318; 5789; 6275; 6457; 6507; 7048; 7412; 23089; 8817; 8910; 9421; 9806; 10370; 10395; 80310; 8325; 50805; 84870; 84898; 8321; 23493; 54959; 55504; 22871; 56704; 89796; 255743; 168667; 128553; 63976	TGFBR2; BMPER; VCAN; CHN1; JPH1; MYL2; PKP2; NAV1; LAMB1; PDGFD; COL2A1; SH3GL3; CAV1; MYCN; MYH7; FZD8; SGCE; NLGN1; FHL2; TSHZ2; ALAS2; FGF18; PEG10; S100A4; TNFRSF19; DLC1; PLXDC2; ERBB3; IRX4; LAMA4; FZD1; FRZB; HAND1; ABLIM1; VCAM1; FGF9; CITED2; HEY2; RSPO3; ODAM; KCNJ8; NPNT; PTPRD; SPOCK2; PRDM16; KRT19; SLC1A3	4394	4381
382955	0.000122545530066	GO:0008307	m	2	structural constituent of muscle	89; 3880; 4633; 8470; 56704	ACTN3; SORBS2; MYL2; JPH1; KRT19	41	41
401125	0.000251906613995	GO:0007517	b	4	muscle organ development	857; 2254; 4625; 4633; 5318; 7048; 8910; 9421; 10370; 23493; 56704	TGFBR2; MYH7; HAND1; SGCE; JPH1; MYL2; PKP2; FGF9; CITED2; HEY2; CAV1	335	335
491741	8.11372e+06	GO:0044767	b	2	single-organism developmental process	212; 857; 1075; 1123; 1280; 1462; 2065; 2254; 2274; 2487; 3764; 3880; 3910; 3912; 3983; 4613; 4625; 4633; 5318; 6275; 6457; 6507; 7048; 7412; 23089; 8817; 8910; 9421; 9806; 10370; 10395; 80206; 80310; 8325; 5789; 50805; 84870; 84898; 8321; 23493; 54959; 55504; 22871; 23433; 56704; 89796; 255743; 135138; 168667; 128553; 63976	TGFBR2; BMPER; VCAN; CHN1; JPH1; MYL2; PKP2; NAV1; LAMB1; PDGFD; COL2A1; SH3GL3; CAV1; MYCN; MYH7; FZD8; SGCE; NLGN1; FHL2; TSHZ2; ALAS2; FGF18; PEG10; S100A4; TNFRSF19; DLC1; PLXDC2; PTPRD; ERBB3; IRX4; LAMA4; FZD1; FRZB; RHOQ; CTSC; ABLIM1; VCAM1; FGF9; CITED2; HEY2; RSPO3; FHOD3; PACRG; ODAM; KCNJ8; NPNT; HAND1; SPOCK2; PRDM16; KRT19; SLC1A3	5037	5020
509276	0.00013662858166	GO:0031674	c	3	I band	2274; 3880; 4625; 8470; 80206; 113146; 56704	FHOD3; MYH7; FHL2; JPH1; AHNAK2; SORBS2; KRT19	116	116
73193.9	0.00013662858166	GO:0030017	c	3	sarcomere	2274; 3880; 4625; 4633; 8470; 80206; 113146; 56704	FHOD3; MYH7; FHL2; JPH1; MYL2; AHNAK2; SORBS2; KRT19	172	172
1.23217e+06	0.000644836950258	GO:0001892	b	4	embryonic placenta development	3880; 7412; 9421; 10370; 84870; 23493	RSPO3; VCAM1; CITED2; HEY2; KRT19; HAND1	88	88
159114	0.000270493904142	GO:0005604	c	2	basement membrane	213; 1280; 2254; 3910; 3912; 255743	LAMA4; ALB; NPNT; FGF9; LAMB1; COL2A1	93	92
1.73017e+06	0.000776102762506	GO:0060537	b	4	muscle tissue development	857; 2254; 2274; 4625; 4633; 5318; 7048; 9421; 10370; 23493	TGFBR2; MYH7; HAND1; FHL2; MYL2; PKP2; FGF9; CITED2; HEY2; CAV1	321	320
1.91906e+06	0.000438144576969	GO:0001890	b	3	placenta development	3880; 7412; 23089; 9421; 10370; 84870; 23493	RSPO3; KRT19; VCAM1; CITED2; HEY2; PEG10; HAND1	142	142
2.1539e+06	0.000301545940391	GO:0042383	c	3	sarcolemma	3764; 3880; 7412; 8910; 79026; 113146	SGCE; KCNJ8; VCAM1; AHNAK2; AHNAK; KRT19	97	97
2.16506e+06	0.000801315981041	GO:0060415	b	4	muscle tissue morphogenesis	4625; 4633; 5318; 9421; 23493	HAND1; HEY2; MYL2; MYH7; PKP2	58	58
2.17001e+06	0.000438144576969	GO:0048568	b	3	embryonic organ development	1280; 2254; 2487; 3880; 4613; 7048; 7412; 9421; 10370; 84870; 23493	RSPO3; MYCN; TGFBR2; FRZB; HEY2; VCAM1; FGF9; CITED2; COL2A1; KRT19; HAND1	402	401
2.22101e+06	0.000438144576969	GO:0009888	b	3	tissue development	857; 1280; 2065; 2254; 2274; 2487; 4613; 4625; 4633; 5318; 6275; 7048; 8817; 9421; 10370; 10395; 84870; 8321; 23493; 54959; 55504; 255743	TGFBR2; MYL2; HAND1; COL2A1; TNFRSF19; MYCN; MYH7; FHL2; FGF18; CITED2; CAV1; DLC1; ERBB3; FZD1; FRZB; FGF9; S100A4; HEY2; RSPO3; ODAM; NPNT; PKP2	1441	1437
2.29677e+06	0.000801315981041	GO:0060485	b	4	mesenchyme development	2065; 2254; 2487; 6275; 9421; 10370; 23493	ERBB3; FRZB; HAND1; FGF9; S100A4; CITED2; HEY2	146	146
2.77241e+06	0.000870537473559	GO:0003208	b	4	cardiac ventricle morphogenesis	4625; 4633; 5318; 9421; 23493	HAND1; HEY2; MYL2; MYH7; PKP2	61	61
3.41413e+06	0.000617387729495	GO:0048869	b	3	cellular developmental process	212; 857; 1123; 1280; 1462; 2065; 2254; 2274; 2487; 3880; 3910; 3912; 3983; 4613; 4633; 5318; 5789; 6275; 6507; 7048; 7412; 23089; 8817; 9421; 9806; 10370; 10395; 80206; 8325; 8321; 23493; 22871; 23433; 89796; 255743; 135138; 63976	TGFBR2; VCAN; CHN1; MYL2; PKP2; NAV1; LAMB1; COL2A1; PEG10; CAV1; MYCN; FZD8; NLGN1; FHL2; ALAS2; FGF18; S100A4; DLC1; ERBB3; LAMA4; FZD1; FRZB; RHOQ; HAND1; ABLIM1; VCAM1; FGF9; CITED2; HEY2; PRDM16; FHOD3; PACRG; NPNT; PTPRD; SPOCK2; KRT19; SLC1A3	3345	3336
3.77903e+06	0.00107874026772	GO:0048644	b	4	muscle organ morphogenesis	4625; 4633; 5318; 9421; 23493	HAND1; HEY2; MYL2; MYH7; PKP2	65	65
4.00089e+06	0.000667840935615	GO:0048729	b	3	tissue morphogenesis	2487; 4613; 4625; 4633; 5318; 7048; 9421; 10370; 10395; 84870; 23493; 255743	RSPO3; MYCN; MYH7; TGFBR2; FRZB; HEY2; NPNT; MYL2; PKP2; CITED2; DLC1; HAND1	509	509
440268	0.000581153576084	GO:0044707	b	2	single-multicellular organism process	89; 212; 213; 857; 1123; 1280; 1462; 2065; 2254; 2274; 2487; 2888; 2982; 3764; 3792; 3880; 3910; 3912; 3983; 4613; 4625; 4633; 5318; 6275; 6509; 6457; 6507; 7018; 7048; 7412; 23089; 8817; 8910; 9421; 9806; 10077; 10370; 10395; 10699; 80310; 8325; 5789; 50805; 84870; 84898; 8321; 23493; 54959; 55504; 22871; 56704; 89796; 255743; 168667; 128553; 63976	TGFBR2; BMPER; VCAN; CHN1; JPH1; MYL2; PKP2; NAV1; LAMB1; PDGFD; COL2A1; SH3GL3; CAV1; MYCN; MYH7; FZD8; RSPO3; SGCE; NLGN1; GUCY1A3; FHL2; TSHZ2; ALAS2; FGF18; PEG10; TF; S100A4; TNFRSF19; DLC1; PLXDC2; PTPRD; ERBB3; IRX4; LAMA4; FZD1; FRZB; CORIN; ABLIM1; VCAM1; FGF9; CITED2; HEY2; ACTN3; KEL; ODAM; KCNJ8; ALB; GRB14; TSPAN32; NPNT; HAND1; SPOCK2; SLC1A4; PRDM16; KRT19; SLC1A3	6199	6177
5.42641e+06	0.00139680272581	GO:0090287	b	4	regulation of cellular response to growth factor stimulus	2254; 7048; 23089; 8817; 10370; 255743; 63976	PRDM16; TGFBR2; NPNT; FGF18; FGF9; CITED2; PEG10	167	167
5.78294e+06	0.00139680272581	GO:0030154	b	4	cell differentiation	212; 857; 1123; 1280; 1462; 2065; 2254; 2274; 2487; 3880; 3910; 3912; 3983; 4613; 4633; 5318; 5789; 6275; 6507; 7048; 7412; 23089; 8817; 9421; 9806; 10370; 80206; 8325; 8321; 23493; 22871; 89796; 255743; 135138; 63976	TGFBR2; VCAN; CHN1; MYL2; PKP2; NAV1; LAMB1; COL2A1; PEG10; CAV1; MYCN; FZD8; NLGN1; FHL2; ALAS2; FGF18; S100A4; ERBB3; LAMA4; FZD1; FRZB; HAND1; ABLIM1; VCAM1; FGF9; CITED2; HEY2; PRDM16; FHOD3; PACRG; NPNT; PTPRD; SPOCK2; KRT19; SLC1A3	3153	3145
687438	0.00154182532102	GO:0016337	b	4	single organismal cell-cell adhesion	1280; 3912; 4613; 5318; 7412; 10077; 10370; 22871; 255743	MYCN; NLGN1; TSPAN32; NPNT; PKP2; LAMB1; CITED2; COL2A1; VCAM1	303	303
996307	0.00208560367563	GO:0001944	b	4	vasculature development	857; 2254; 2487; 3910; 7048; 8817; 9421; 10370; 8325; 8321; 23493; 168667	TGFBR2; LAMA4; FZD1; FRZB; FZD8; FGF18; HAND1; FGF9; BMPER; CITED2; HEY2; CAV1	560	560
0.000145875972046	0.00222666669564	GO:0060411	b	3	cardiac septum morphogenesis	9421; 10370; 8321; 23493	CITED2; HEY2; HAND1; FZD1	46	46
0.000153917052694	0.00222666669564	GO:0048518	b	3	positive regulation of biological process	213; 857; 1075; 1123; 2065; 2254; 2274; 2487; 2888; 2982; 3434; 3912; 3983; 4613; 5318; 5648; 5789; 6275; 6507; 7048; 7324; 7412; 7781; 8817; 9421; 9806; 10098; 10276; 10370; 10395; 80310; 8325; 8321; 23493; 54674; 55504; 22871; 23433; 255743; 168667; 63976	TGFBR2; LRRN3; MASP1; CHN1; PKP2; LAMB1; IFIT1; CAV1; MYCN; CITED2; FZD8; NLGN1; FHL2; GUCY1A3; FGF18; SLC30A3; S100A4; TNFRSF19; DLC1; NET1; ERBB3; PDGFD; FZD1; FRZB; RHOQ; CTSC; UBE2E1; HAND1; ABLIM1; VCAM1; FGF9; TSPAN5; HEY2; PRDM16; BMPER; ALB; GRB14; NPNT; PTPRD; SPOCK2; SLC1A3	4156	4142
0.000171914951837	0.00189106447021	GO:0098602	b	2	single organism cell adhesion	1280; 3912; 4613; 5318; 7412; 10077; 10370; 22871; 255743	MYCN; NLGN1; TSPAN32; NPNT; PKP2; LAMB1; CITED2; COL2A1; VCAM1	342	342
0.000199319689588	0.00270327329004	GO:0003150	b	3	muscular septum morphogenesis	8321; 23493	FZD1; HEY2	4	4
0.000235293480471	0.00263528698127	GO:0043034	c	3	costamere	3880; 79026; 113146	AHNAK2; AHNAK; KRT19	21	21
0.000235293480471	0.0101176196602	GO:0042813	m	4	Wnt-activated receptor activity	2487; 8325; 8321	FRZB; FZD8; FZD1	21	21
0.000251180840109	0.00320624954727	GO:0048598	b	3	embryonic morphogenesis	1280; 2254; 2487; 4613; 7048; 7412; 9421; 10370; 10395; 84870; 8321	RSPO3; MYCN; TGFBR2; FRZB; DLC1; VCAM1; FGF9; CITED2; COL2A1; FZD1; HAND1	529	528
0.000289893259717	0.00558183553199	GO:0044057	b	4	regulation of system process	857; 2982; 4625; 4633; 5318; 10699; 23493; 22871; 255743	NPNT; MYH7; NLGN1; CORIN; GUCY1A3; MYL2; PKP2; HEY2; CAV1	367	367
0.000292895411019	0.00881528840387	GO:0030170	m	3	pyridoxal phosphate binding	212; 213; 5836; 339896	GADL1; PYGL; ALAS2; ALB	57	55
0.000302201286764	0.00558183553199	GO:0048522	b	4	positive regulation of cellular process	857; 1075; 1123; 2065; 2254; 2274; 2487; 2888; 2982; 3434; 3912; 3983; 4613; 5789; 6275; 6507; 7048; 7324; 7412; 8817; 9421; 9806; 10098; 10276; 10370; 10395; 80310; 8325; 8321; 23493; 54674; 55504; 22871; 23433; 255743; 168667; 63976	TGFBR2; BMPER; CHN1; HAND1; LAMB1; IFIT1; CAV1; MYCN; CITED2; FZD8; NLGN1; FHL2; GUCY1A3; FGF18; S100A4; TNFRSF19; DLC1; NET1; ERBB3; PDGFD; FZD1; FRZB; RHOQ; CTSC; UBE2E1; ABLIM1; VCAM1; FGF9; TSPAN5; HEY2; PRDM16; LRRN3; GRB14; NPNT; PTPRD; SPOCK2; SLC1A3	3703	3691
0.000325513909337	0.00567840930732	GO:0061448	b	4	connective tissue development	1280; 2254; 2487; 4613; 7048; 8817; 9421	MYCN; TGFBR2; FRZB; FGF18; HAND1; FGF9; COL2A1	224	223
0.000347455198801	0.00407747031872	GO:0035295	b	3	tube development	2254; 4613; 7048; 8817; 9421; 10370; 10395; 8321; 255743; 168667	MYCN; TGFBR2; NPNT; FGF18; HAND1; FGF9; CITED2; DLC1; FZD1; BMPER	460	460
0.000357013530211	0.00407747031872	GO:0048583	b	3	regulation of response to stimulus	213; 857; 1075; 1123; 1280; 2065; 2254; 2487; 2888; 3434; 5648; 5791; 6275; 7048; 7412; 23089; 8817; 8905; 10077; 10098; 10276; 10370; 10395; 8325; 8321; 23493; 55504; 22871; 23433; 255743; 168667; 63976	TGFBR2; MASP1; CHN1; BMPER; AP1S2; COL2A1; PEG10; CAV1; FZD1; FZD8; FGF18; IFIT1; CITED2; TNFRSF19; DLC1; S100A4; NET1; ERBB3; NLGN1; FRZB; RHOQ; CTSC; VCAM1; FGF9; TSPAN5; HEY2; PRDM16; ALB; GRB14; TSPAN32; NPNT; PTPRE	3034	3025
0.000414479688643	0.00881528840387	GO:0005102	m	3	receptor binding	89; 857; 1123; 2254; 2274; 3764; 3910; 3912; 5789; 6275; 7048; 7412; 8817; 80310; 8325; 84870; 8321; 255743	ACTN3; TGFBR2; LAMA4; FZD1; FZD8; RSPO3; KCNJ8; FGF18; FHL2; NPNT; CHN1; PTPRD; VCAM1; FGF9; LAMB1; S100A4; PDGFD; CAV1	1289	1285
0.000443093133634	0.00732269705059	GO:0003013	b	4	circulatory system process	857; 2982; 3764; 3792; 4625; 4633; 5318; 10699; 23493	KEL; MYH7; KCNJ8; CORIN; GUCY1A3; MYL2; PKP2; HEY2; CAV1	391	389
0.000493662549619	0.00535623866337	GO:0003279	b	3	cardiac septum development	9421; 10370; 8321; 23493	CITED2; HEY2; HAND1; FZD1	63	63
0.000494520854569	0.00704099221211	GO:0097493	m	2	structural molecule activity conferring elasticity	84034; 79026	AHNAK; EMILIN2	6	6
0.000511336052333	0.00802797602163	GO:0023056	b	4	positive regulation of signaling	857; 1075; 1123; 2065; 2254; 2888; 6275; 6507; 8817; 10098; 10370; 8325; 55504; 22871; 255743; 168667	ERBB3; CITED2; FZD8; CTSC; TNFRSF19; GRB14; NPNT; CHN1; FGF18; BMPER; FGF9; TSPAN5; S100A4; SLC1A3; NLGN1; CAV1	1087	1084
0.000562677983226	0.00881528840387	GO:0017147	m	3	Wnt-protein binding	2487; 8325; 8321	FRZB; FZD8; FZD1	28	28
0.000562677983226	0.0081942980889	GO:0060412	b	4	ventricular septum morphogenesis	10370; 8321; 23493	CITED2; HEY2; FZD1	28	28
0.000574122796037	0.0081942980889	GO:0007399	b	4	nervous system development	1123; 1280; 1462; 2065; 2254; 2487; 3912; 3983; 4613; 5789; 6457; 6507; 7048; 8817; 9806; 10370; 10395; 8325; 8321; 23493; 22871; 89796; 63976	TGFBR2; VCAN; CHN1; LAMB1; COL2A1; FZD1; SH3GL3; MYCN; FZD8; NAV1; FGF18; CITED2; DLC1; ERBB3; NLGN1; FRZB; ABLIM1; FGF9; HEY2; PRDM16; PTPRD; SPOCK2; SLC1A3	1927	1921
0.000619089833758	0.00845192207826	GO:0009966	b	4	regulation of signal transduction	857; 1075; 1123; 1280; 2065; 2254; 2487; 2888; 5791; 6275; 7048; 23089; 8817; 10098; 10276; 10370; 10395; 8325; 8321; 23493; 55504; 22871; 23433; 255743; 168667; 63976	TGFBR2; CHN1; BMPER; COL2A1; PEG10; TNFRSF19; FZD1; FZD8; FGF18; CITED2; CAV1; DLC1; S100A4; NET1; ERBB3; NLGN1; FRZB; RHOQ; CTSC; FGF9; TSPAN5; HEY2; PRDM16; GRB14; NPNT; PTPRE	2320	2314
0.000660093019885	0.00704099221211	GO:0005201	m	2	extracellular matrix structural constituent	1280; 84034; 3910; 3912	LAMB1; LAMA4; COL2A1; EMILIN2	68	68
0.000666488683468	0.00866264612741	GO:0009792	b	4	embryo development ending in birth or egg hatching	1280; 2254; 3880; 4613; 7048; 7412; 9421; 10370; 10395; 84870; 23493	RSPO3; MYCN; TGFBR2; HEY2; DLC1; VCAM1; FGF9; CITED2; COL2A1; KRT19; HAND1	593	593
0.000680650696791	0.0070333905335	GO:0048468	b	3	cell development	1123; 1280; 2274; 2487; 3880; 3912; 3983; 4613; 4633; 5789; 6275; 6507; 8817; 10370; 80206; 8325; 8321; 23493; 22871; 135138; 63976	PRDM16; MYCN; FHOD3; PACRG; FZD1; FRZB; HEY2; FGF18; CITED2; FHL2; FZD8; CHN1; PTPRD; ABLIM1; S100A4; LAMB1; MYL2; NLGN1; COL2A1; KRT19; SLC1A3	1699	1697
0.000689701124793	0.00866264612741	GO:0060056	b	4	mammary gland involution	857; 2487	FRZB; CAV1	7	7
0.000689701124793	0.0134491719335	GO:0005606	c	4	laminin-1 complex	3910; 3912	LAMB1; LAMA4	7	7
0.000756294548505	0.00713077717162	GO:0048646	b	2	anatomical structure formation involved in morphogenesis	857; 1280; 2254; 2274; 3880; 4633; 7048; 8817; 9421; 10370; 10395; 80206; 23493; 168667	TGFBR2; FHOD3; HEY2; DLC1; FHL2; FGF18; MYL2; HAND1; FGF9; BMPER; CITED2; COL2A1; KRT19; CAV1	906	906
0.000800534241289	0.00789617865272	GO:0032989	b	3	cellular component morphogenesis	1123; 1280; 2487; 3880; 3912; 3983; 4633; 5789; 6275; 6507; 10395; 80206; 8325; 8321; 23493; 23433	FZD1; FHOD3; HEY2; FRZB; DLC1; RHOQ; FZD8; CHN1; PTPRD; ABLIM1; S100A4; LAMB1; MYL2; COL2A1; KRT19; SLC1A3	1133	1130
0.00086191796012	0.00813200858026	GO:0001568	b	3	blood vessel development	857; 2254; 3910; 7048; 8817; 9421; 10370; 23493; 168667	TGFBR2; LAMA4; FGF18; HAND1; FGF9; BMPER; CITED2; HEY2; CAV1	427	427
0.00088157071153	0.01064666167	GO:0048585	b	4	negative regulation of response to stimulus	857; 1280; 2065; 2254; 2487; 3434; 5648; 5791; 7048; 23089; 10395; 8321; 23493; 168667; 63976	PRDM16; ERBB3; HEY2; TGFBR2; FRZB; DLC1; MASP1; PTPRE; PEG10; FGF9; BMPER; COL2A1; FZD1; IFIT1; CAV1	1031	1029
0.000971913681354	0.0113029961461	GO:0055001	b	4	muscle cell development	2274; 3880; 4633; 80206; 23493	FHL2; HEY2; FHOD3; MYL2; KRT19	130	130
0.00107816865731	0.0118178244928	GO:0048562	b	4	embryonic organ morphogenesis	1280; 2254; 2487; 4613; 7048; 9421; 10370	MYCN; TGFBR2; FRZB; HAND1; FGF9; CITED2; COL2A1	274	273
0.00109145512832	0.0118178244928	GO:0007157	b	4	heterophilic cell-cell adhesion	5789; 7412; 22871	PTPRD; VCAM1; NLGN1	35	35
0.00110596594006	0.00999977537469	GO:0060021	b	3	palate development	1280; 7048; 8321; 63976	PRDM16; TGFBR2; COL2A1; FZD1	78	78
0.00117339138097	0.0122065026062	GO:0097105	b	4	presynaptic membrane assembly	5789; 22871	PTPRD; NLGN1	9	9
0.00117895392291	0.0102333200509	GO:0048514	b	3	blood vessel morphogenesis	857; 2254; 7048; 8817; 9421; 10370; 23493; 168667	TGFBR2; FGF18; HAND1; FGF9; BMPER; CITED2; HEY2; CAV1	359	359
0.00120510057577	0.0122065026062	GO:0007166	b	4	cell surface receptor signaling pathway	857; 1123; 1280; 2065; 2254; 2487; 3434; 5789; 5791; 7048; 7091; 7324; 7412; 23089; 8817; 10077; 10098; 10149; 10276; 10370; 80310; 8325; 84870; 8321; 23493; 114815; 55504; 22871; 23433; 255743; 168667; 63976	TGFBR2; SORCS1; TLE4; CHN1; BMPER; COL2A1; PEG10; CAV1; FZD1; FZD8; FGF18; IFIT1; CITED2; TNFRSF19; NET1; ERBB3; PDGFD; NLGN1; FRZB; RHOQ; UBE2E1; GPR64; VCAM1; FGF9; TSPAN5; HEY2; RSPO3; TSPAN32; NPNT; PTPRE; PTPRD; PRDM16	3257	3240
0.0012848682699	0.0167032875087	GO:0032589	c	4	neuron projection membrane	2487; 8910; 8321	FRZB; FZD1; SGCE	37	37
0.00135614305038	0.0133071536819	GO:0030198	b	4	extracellular matrix organization	1280; 1462; 3910; 3912; 7412; 9806; 255743; 169044	LAMA4; COL22A1; VCAN; NPNT; VCAM1; SPOCK2; LAMB1; COL2A1	367	367
0.00135851071386	0.0108390887855	GO:0023051	b	3	regulation of signaling	857; 1075; 1123; 1280; 2065; 2254; 2487; 2888; 5791; 6275; 6507; 7048; 23089; 8817; 10098; 10276; 10370; 10395; 8325; 8321; 23493; 55504; 22871; 23433; 255743; 168667; 63976	TGFBR2; CHN1; BMPER; COL2A1; PEG10; TNFRSF19; FZD1; FZD8; FGF18; CITED2; CAV1; DLC1; S100A4; NET1; ERBB3; NLGN1; FRZB; RHOQ; CTSC; FGF9; TSPAN5; HEY2; PRDM16; GRB14; NPNT; PTPRE; SLC1A3	2579	2573
0.0013797075341	0.0108390887855	GO:0043062	b	3	extracellular structure organization	1280; 1462; 3910; 3912; 7412; 9806; 255743; 169044	LAMA4; COL22A1; VCAN; NPNT; VCAM1; SPOCK2; LAMB1; COL2A1	368	368
0.00139859210136	0.0108390887855	GO:0009790	b	3	embryo development	1280; 2254; 2487; 3880; 3910; 4613; 7048; 7412; 9421; 10370; 10395; 84870; 8321; 23493	RSPO3; MYCN; HEY2; LAMA4; TGFBR2; FRZB; DLC1; VCAM1; FGF9; CITED2; COL2A1; FZD1; KRT19; HAND1	967	966
0.00143153802618	0.0136213012188	GO:0010646	b	4	regulation of cell communication	857; 1075; 1123; 1280; 2065; 2254; 2487; 2888; 5791; 6275; 6507; 7048; 23089; 8817; 10098; 10276; 10370; 10395; 8325; 8321; 23493; 55504; 22871; 23433; 255743; 168667; 63976	TGFBR2; CHN1; BMPER; COL2A1; PEG10; TNFRSF19; FZD1; FZD8; FGF18; CITED2; CAV1; DLC1; S100A4; NET1; ERBB3; NLGN1; FRZB; RHOQ; CTSC; FGF9; TSPAN5; HEY2; PRDM16; GRB14; NPNT; PTPRE; SLC1A3	2588	2582
0.00146117883994	0.0186300302093	GO:0043256	c	2	laminin complex	3910; 3912	LAMB1; LAMA4	10	10
0.00150495507979	0.0124158794083	GO:0009719	b	2	response to endogenous stimulus	857; 1280; 2065; 2254; 2274; 3880; 5791; 7048; 7412; 23089; 8817; 10370; 80310; 23433; 57509; 255743; 63976	NPNT; ERBB3; PDGFD; TGFBR2; RHOQ; PEG10; FHL2; MTUS1; PTPRE; FGF18; VCAM1; FGF9; CITED2; COL2A1; PRDM16; KRT19; CAV1	1322	1317
0.00162722578733	0.012176137788	GO:0006928	b	3	cellular component movement	89; 857; 1123; 1280; 1462; 2888; 3910; 3912; 3983; 4625; 4633; 5318; 7048; 7412; 8470; 10370; 10395; 89796; 168667	ACTN3; TGFBR2; LAMA4; MYH7; DLC1; BMPER; VCAN; GRB14; NAV1; CHN1; ABLIM1; PKP2; VCAM1; CITED2; LAMB1; MYL2; SORBS2; COL2A1; CAV1	1571	1568
0.00165977913639	0.0153285484949	GO:0070848	b	4	response to growth factor	1280; 2065; 2254; 7048; 7412; 23089; 8817; 10276; 10370; 255743; 63976	PRDM16; ERBB3; TGFBR2; NPNT; FGF18; VCAM1; FGF9; NET1; CITED2; COL2A1; PEG10	667	664
0.00185883553791	0.0166764102544	GO:0030239	b	4	myofibril assembly	3880; 4633; 80206	FHOD3; MYL2; KRT19	42	42
0.00198986276844	0.0168869434943	GO:0014855	b	4	striated muscle cell proliferation	2254; 7048; 23493	TGFBR2; HEY2; FGF9	43	43
0.00198986276844	0.0168869434943	GO:0003281	b	4	ventricular septum development	10370; 8321; 23493	CITED2; HEY2; FZD1	43	43
0.00212685516573	0.0153269371141	GO:0097090	b	3	presynaptic membrane organization	5789; 22871	PTPRD; NLGN1	12	12
0.00212685516573	0.0175745400537	GO:0071709	b	4	membrane assembly	5789; 22871	PTPRD; NLGN1	12	12
0.00218956244487	0.0153269371141	GO:0007154	b	3	cell communication	213; 857; 1075; 1123; 1280; 2065; 2254; 2274; 2487; 2888; 2982; 3434; 3764; 5318; 5789; 5791; 6275; 6509; 6457; 6507; 7048; 7091; 7324; 7412; 23089; 8817; 9806; 10077; 10098; 10149; 10276; 10370; 10395; 80310; 114088; 8325; 345557; 84870; 8321; 23493; 114815; 55504; 22871; 23433; 56666; 255743; 168667; 63976	TGFBR2; SORCS1; TLE4; CHN1; PKP2; BMPER; PANX2; COL2A1; SH3GL3; CAV1; TRIM9; CITED2; FZD8; NLGN1; PLCXD3; FHL2; GUCY1A3; FGF18; IFIT1; S100A4; TNFRSF19; DLC1; NET1; ERBB3; PDGFD; FZD1; FRZB; RHOQ; CTSC; UBE2E1; PEG10; GPR64; VCAM1; FGF9; TSPAN5; HEY2; RSPO3; KCNJ8; ALB; GRB14; TSPAN32; NPNT; PTPRE; PTPRD; SPOCK2; SLC1A4; PRDM16; SLC1A3	5799	5771
0.00219120204748	0.0176419857156	GO:0023057	b	4	negative regulation of signaling	857; 1280; 2065; 2254; 2487; 5791; 7048; 23089; 10395; 8321; 23493; 168667; 63976	PRDM16; ERBB3; HEY2; TGFBR2; FRZB; DLC1; PTPRE; BMPER; FGF9; COL2A1; FZD1; PEG10; CAV1	903	902
0.00220259137486	0.031570476373	GO:0005178	m	4	integrin binding	89; 3912; 7412; 255743	ACTN3; LAMB1; NPNT; VCAM1	94	94
0.00220259137486	0.031570476373	GO:0030165	m	4	PDZ domain binding	2487; 8325; 8321; 22871	FRZB; FZD8; NLGN1; FZD1	94	94
0.00239121546869	0.0185103327361	GO:0003012	b	4	muscle system process	89; 857; 2982; 4625; 4633; 23493; 255743	ACTN3; MYH7; NPNT; GUCY1A3; MYL2; HEY2; CAV1	314	314
0.00241695427447	0.0185103327361	GO:0055006	b	4	cardiac cell development	2274; 4633; 23493	FHL2; HEY2; MYL2	46	46
0.00250403985979	0.0230132460248	GO:0043205	c	2	fibril	6507; 54959	ODAM; SLC1A3	13	13
0.00257092366472	0.0174340761014	GO:0060711	b	3	labyrinthine layer development	7412; 84870; 23493	RSPO3; HEY2; VCAM1	47	47
0.00258547446427	0.0193294995662	GO:0002009	b	4	morphogenesis of an epithelium	2487; 4613; 7048; 9421; 10370; 10395; 84870; 255743	RSPO3; MYCN; TGFBR2; FRZB; NPNT; HAND1; CITED2; DLC1	407	407
0.0027074407088	0.0230132460248	GO:0044459	c	2	plasma membrane part	419; 857; 2065; 2487; 3764; 3880; 6509; 7018; 7048; 7412; 7781; 8910; 10077; 10149; 10395; 10699; 79026; 113146; 115207; 5789; 8321; 22871; 255743	TGFBR2; SLC30A3; CAV1; FZD1; AHNAK; TF; DLC1; ERBB3; ART3; NLGN1; FRZB; CORIN; GPR64; VCAM1; KCTD12; KCNJ8; TSPAN32; NPNT; PTPRD; SLC1A4; AHNAK2; SGCE; KRT19	2165	2156
0.00277456092115	0.0180727079022	GO:0030324	b	3	lung development	2254; 4613; 7048; 8817; 8321	MYCN; FGF18; FZD1; FGF9; TGFBR2	165	165
0.00285804993714	0.0191184478305	GO:0044700	b	2	single organism signaling	857; 1075; 1123; 1280; 2065; 2254; 2274; 2487; 2888; 2982; 3434; 3764; 5318; 5791; 6275; 6509; 6457; 6507; 7048; 7091; 7324; 7412; 23089; 8817; 9806; 10077; 10098; 10149; 10276; 10370; 10395; 80310; 114088; 8325; 5789; 345557; 84870; 8321; 23493; 114815; 55504; 22871; 23433; 56666; 255743; 168667; 63976	TGFBR2; SORCS1; TLE4; CHN1; PKP2; BMPER; PANX2; COL2A1; SH3GL3; CAV1; TRIM9; CITED2; FZD8; NLGN1; PLCXD3; FHL2; GUCY1A3; FGF18; IFIT1; S100A4; TNFRSF19; DLC1; NET1; ERBB3; PDGFD; FZD1; FRZB; RHOQ; CTSC; UBE2E1; PEG10; GPR64; VCAM1; FGF9; TSPAN5; HEY2; RSPO3; KCNJ8; GRB14; TSPAN32; NPNT; PTPRE; PTPRD; SPOCK2; SLC1A4; PRDM16; SLC1A3	5709	5681
0.00288259347101	0.0180727079022	GO:0071495	b	3	cellular response to endogenous stimulus	1280; 2065; 2254; 5791; 7048; 23089; 8817; 10370; 80310; 23433; 57509; 255743; 63976	PRDM16; ERBB3; PDGFD; TGFBR2; RHOQ; NPNT; MTUS1; PTPRE; FGF18; FGF9; CITED2; COL2A1; PEG10	934	931
0.00289673451977	0.0191184478305	GO:0055017	b	2	cardiac muscle tissue growth	2254; 7048; 23493	TGFBR2; HEY2; FGF9	49	49
0.00289673451977	0.0206721508911	GO:0060443	b	4	mammary gland morphogenesis	857; 2487; 7048	FRZB; TGFBR2; CAV1	49	49
0.00289673451977	0.0206721508911	GO:0021545	b	4	cranial nerve development	2065; 6507; 10370	ERBB3; CITED2; SLC1A3	49	49
0.00292228093891	0.0180727079022	GO:0048839	b	3	inner ear development	1280; 2254; 2487; 23493; 168667	FRZB; HEY2; COL2A1; BMPER; FGF9	168	167
0.00299823725567	0.0180727079022	GO:0030323	b	3	respiratory tube development	2254; 4613; 7048; 8817; 8321	MYCN; FGF18; FZD1; FGF9; TGFBR2	168	168
0.00315758059401	0.0185187834838	GO:0010033	b	3	response to organic substance	213; 857; 1075; 1280; 2065; 2254; 2274; 3434; 3764; 3880; 5791; 7048; 7324; 7412; 23089; 8817; 10276; 10370; 80310; 55504; 23433; 57509; 255743; 63976	TGFBR2; COL2A1; PEG10; TNFRSF19; FHL2; FGF18; IFIT1; CITED2; CAV1; NET1; ERBB3; PDGFD; RHOQ; CTSC; UBE2E1; MTUS1; VCAM1; FGF9; PRDM16; KCNJ8; ALB; NPNT; PTPRE; KRT19	2324	2316
0.00324686478566	0.0185413068023	GO:0003151	b	3	outflow tract morphogenesis	10370; 8321; 23493	CITED2; HEY2; FZD1	51	51
0.00324686478566	0.0224869228356	GO:0010463	b	4	mesenchymal cell proliferation	2254; 4613; 7048	MYCN; FGF9; TGFBR2	51	51
0.00334129249191	0.0185912941216	GO:0031589	b	3	cell-substrate adhesion	89; 3912; 8910; 9806; 10395; 255743	ACTN3; SGCE; NPNT; SPOCK2; LAMB1; DLC1	249	249
0.00334536442742	0.0224869228356	GO:0060347	b	4	heart trabecula formation	2274; 23493	FHL2; HEY2	15	15
0.00336587698495	0.0224869228356	GO:0001501	b	4	skeletal system development	1280; 2254; 2487; 4613; 7048; 8817; 9421; 10370	MYCN; TGFBR2; FRZB; FGF18; HAND1; FGF9; CITED2; COL2A1	427	425
0.00353977789042	0.0192032950555	GO:0051239	b	3	regulation of multicellular organismal process	213; 857; 1123; 2254; 2487; 2982; 3910; 4613; 4625; 4633; 5318; 5789; 7048; 8817; 10370; 10699; 8321; 23493; 22871; 255743; 168667; 63976	CHN1; MYL2; PKP2; FZD1; CAV1; MYCN; MYH7; GUCY1A3; FGF18; CITED2; TGFBR2; LAMA4; NLGN1; FRZB; CORIN; FGF9; HEY2; PRDM16; ALB; NPNT; PTPRD; BMPER	2073	2069
0.00383300833032	0.0202868977483	GO:0001503	b	3	ossification	1280; 1462; 2254; 2274; 8817; 8321; 255743	FZD1; VCAN; FHL2; NPNT; FGF18; FGF9; COL2A1	343	342
0.00402230291462	0.0207818983922	GO:0060419	b	3	heart growth	2254; 7048; 23493	TGFBR2; HEY2; FGF9	55	55
0.0042246863344	0.0337974906752	GO:0005515	m	2	protein binding	89; 212; 213; 857; 1075; 1123; 1280; 1462; 2065; 2254; 2274; 2487; 84034; 2888; 3434; 3764; 3792; 3880; 3910; 3912; 3983; 4613; 4625; 4633; 5318; 5648; 5791; 5836; 6275; 6457; 7018; 7048; 7091; 7324; 7412; 23089; 8470; 139728; 8817; 9421; 10098; 10370; 10395; 79026; 80206; 80310; 113146; 114088; 8325; 5789; 84870; 84898; 8321; 23493; 114815; 54674; 22871; 23281; 23433; 255743; 157638; 22837; 63976	LRRN3; TGFBR2; SORCS1; VCAN; MASP1; CHN1; MYL2; PKP2; LAMB1; PDGFD; SORBS2; COL2A1; IFIT1; CAV1; MYCN; MYH7; CITED2; FZD8; RSPO3; AHNAK; NLGN1; FHL2; ALAS2; FGF18; SH3GL3; TF; S100A4; COBLL1; PYGL; PLXDC2; ERBB3; LAMA4; FZD1; FRZB; FAM84B; RHOQ; CTSC; UBE2E1; PEG10; MTUS2; FHOD3; ABLIM1; VCAM1; FGF9; TSPAN5; TLE4; HEY2; ACTN3; KEL; PNCK; EMILIN2; DLC1; KCNJ8; ALB; GRB14; TRIM9; NPNT; PTPRE; PTPRD…	8455	8431
0.00430034671369	0.0217017496947	GO:0044091	b	3	membrane biogenesis	5789; 22871	PTPRD; NLGN1	17	17
0.00468438488689	0.0303462264375	GO:0005886	c	2	plasma membrane	419; 857; 2065; 2487; 2888; 3764; 3792; 3880; 5318; 5791; 5836; 6509; 6507; 7018; 7048; 7412; 7781; 8470; 8910; 10077; 10098; 10149; 10395; 10699; 79026; 113146; 115207; 8325; 5789; 8321; 54674; 22871; 23433; 56666; 56704; 57509; 255743; 157638; 64881	TGFBR2; JPH1; PKP2; PANX2; SORBS2; SLC30A3; CAV1; FZD1; FZD8; SGCE; TF; PCDH20; PYGL; ERBB3; ART3; NLGN1; FRZB; RHOQ; FAM84B; CORIN; MTUS1; GPR64; VCAM1; TSPAN5; KCTD12; KEL; DLC1; KCNJ8; LRRN3; GRB14; TSPAN32; NPNT; PTPRE; PTPRD; SLC1A4; AHNAK2; AHNAK; KRT19; SLC1A3	4582	4565
0.00472789226886	0.030913349878	GO:0060541	b	4	respiratory system development	2254; 4613; 7048; 8817; 8321	MYCN; FGF18; FZD1; FGF9; TGFBR2	187	187
0.00476019238235	0.0303462264375	GO:0005615	c	2	extracellular space	213; 1075; 1280; 1462; 2065; 2254; 2487; 3912; 5648; 6275; 7018; 7412; 8817; 57509; 168667	ERBB3; MTUS1; FRZB; ALB; CTSC; VCAN; MASP1; TF; FGF18; VCAM1; FGF9; LAMB1; S100A4; COL2A1; BMPER	1234	1225
0.00481961456208	0.0518108565424	GO:0019198	m	4	transmembrane receptor protein phosphatase activity	5789; 5791	PTPRE; PTPRD	18	18
0.00482405778352	0.0237913758869	GO:0050793	b	3	regulation of developmental process	857; 1123; 2254; 2487; 3910; 4613; 5318; 5789; 7048; 8817; 9806; 10370; 10395; 8321; 23493; 22871; 23433; 255743; 63976	PRDM16; MYCN; LAMA4; SPOCK2; TGFBR2; FRZB; HEY2; RHOQ; NLGN1; NPNT; CHN1; PTPRD; PKP2; FGF9; CITED2; FGF18; DLC1; FZD1; CAV1	1731	1728
0.00482405778352	0.030913349878	GO:0071310	b	4	cellular response to organic substance	857; 1280; 2065; 2254; 3434; 5791; 7048; 7324; 7412; 23089; 8817; 10276; 10370; 80310; 55504; 23433; 57509; 255743; 63976	PRDM16; ERBB3; PDGFD; TGFBR2; RHOQ; UBE2E1; PEG10; NPNT; MTUS1; PTPRE; FGF18; VCAM1; FGF9; NET1; CITED2; TNFRSF19; COL2A1; IFIT1; CAV1	1734	1728
0.00483505332105	0.0542008134009	GO:0005539	m	3	glycosaminoglycan binding	1462; 2254; 7048; 9806; 84870	RSPO3; TGFBR2; VCAN; SPOCK2; FGF9	188	188
0.00500982386554	0.0241584839738	GO:0016477	b	3	cell migration	857; 1462; 2888; 3910; 3912; 5318; 7048; 7412; 8470; 10370; 10395; 89796; 168667	TGFBR2; LAMA4; BMPER; VCAN; GRB14; NAV1; PKP2; VCAM1; LAMB1; CITED2; SORBS2; DLC1; CAV1	996	994
0.00501007909854	0.0314632967388	GO:0048584	b	4	positive regulation of response to stimulus	213; 857; 1075; 1123; 2065; 2254; 2888; 5648; 6275; 8817; 10098; 10370; 8325; 55504; 22871; 255743; 168667	ERBB3; CITED2; FZD8; CTSC; ALB; GRB14; MASP1; NPNT; CHN1; FGF18; BMPER; FGF9; TSPAN5; S100A4; TNFRSF19; NLGN1; CAV1	1484	1479
0.00528101309713	0.0324041280476	GO:0043583	b	4	ear development	1280; 2254; 2487; 23493; 168667	FRZB; HEY2; COL2A1; BMPER; FGF9	193	192
0.00536628872126	0.0253148837503	GO:0002931	b	3	response to ischemia	857; 56666	PANX2; CAV1	19	19
0.00536628872126	0.0324041280476	GO:0060713	b	4	labyrinthine layer morphogenesis	7412; 84870	RSPO3; VCAM1	19	19
0.00594003916364	0.0351919301393	GO:0030865	b	4	cortical cytoskeleton organization	22871; 23433	RHOQ; NLGN1	20	20
0.00597239628915	0.0275746807393	GO:0007423	b	3	sensory organ development	1280; 2254; 2487; 7048; 10370; 23493; 168667; 63976	PRDM16; TGFBR2; FRZB; COL2A1; BMPER; FGF9; CITED2; HEY2	470	468
0.00617712899313	0.0575670635026	GO:0005856	c	4	cytoskeleton	89; 2274; 3880; 3983; 4625; 4633; 5318; 6509; 7412; 8470; 8910; 79026; 80206; 114088; 54839; 22871; 23281; 23433; 89796; 57509	ACTN3; TRIM9; FHOD3; MYH7; MTUS1; NLGN1; RHOQ; SGCE; FHL2; LRRC49; MTUS2; MYL2; PKP2; NAV1; SLC1A4; ABLIM1; SORBS2; AHNAK; KRT19; VCAM1	1905	1900
0.00642237847965	0.0542008134009	GO:0046332	m	3	SMAD binding	7048; 10370; 63976	PRDM16; TGFBR2; CITED2	65	65
0.00642237847965	0.050497681946	GO:0005901	c	3	caveola	857; 7048; 10395	TGFBR2; DLC1; CAV1	65	65
0.00654053870924	0.0351979267971	GO:0005605	c	2	basal lamina	3910; 3912	LAMB1; LAMA4	21	21
0.00654053870924	0.0380036235238	GO:0060669	b	4	embryonic placenta morphogenesis	7412; 84870	RSPO3; VCAM1	21	21
0.00665668564907	0.0380036235238	GO:0048705	b	4	skeletal system morphogenesis	1280; 4613; 7048; 8817; 10370	MYCN; FGF18; COL2A1; CITED2; TGFBR2	204	203
0.00690155427394	0.0351979267971	GO:0071944	c	2	cell periphery	419; 857; 2065; 2487; 2888; 3764; 3792; 3880; 5318; 5791; 5836; 6509; 6507; 7018; 7048; 7412; 7781; 8470; 8910; 10077; 10098; 10149; 10395; 10699; 79026; 113146; 115207; 8325; 5789; 8321; 54674; 22871; 23433; 56666; 56704; 57509; 255743; 157638; 64881	TGFBR2; JPH1; PKP2; PANX2; SORBS2; SLC30A3; CAV1; FZD1; FZD8; SGCE; TF; PCDH20; PYGL; ERBB3; ART3; NLGN1; FRZB; RHOQ; FAM84B; CORIN; MTUS1; GPR64; VCAM1; TSPAN5; KCTD12; KEL; DLC1; KCNJ8; LRRN3; GRB14; TSPAN32; NPNT; PTPRE; PTPRD; SLC1A4; AHNAK2; AHNAK; KRT19; SLC1A3	4682	4665
0.00703242986983	0.0604788968805	GO:0003779	m	4	actin binding	89; 3983; 4625; 4633; 22837; 6275; 80206	ACTN3; FHOD3; MYH7; MYL2; S100A4; ABLIM1; COBLL1	383	383
0.00716746300424	0.050497681946	GO:0016010	c	3	dystrophin-associated glycoprotein complex	3880; 8910	SGCE; KRT19	22	22
0.00721395456371	0.050497681946	GO:0005912	c	3	adherens junction	89; 2274; 4625; 5318; 10395	ACTN3; FHL2; DLC1; MYH7; PKP2	207	207
0.00738039275674	0.0575670635026	GO:0005925	c	4	focal adhesion	89; 2274; 4625; 10395	ACTN3; FHL2; DLC1; MYH7	132	132
0.00745070341744	0.0336833883663	GO:0048519	b	3	negative regulation of biological process	213; 857; 1280; 2065; 2254; 2274; 2487; 2982; 3434; 3912; 4613; 4633; 5318; 5648; 5791; 7048; 7091; 7324; 23089; 9044; 9421; 10077; 10370; 10395; 80206; 114088; 8325; 8321; 23493; 23433; 168667; 63976	TGFBR2; BMPER; TLE4; MYL2; HAND1; LAMB1; COL2A1; PEG10; CAV1; MYCN; FZD8; FHL2; GUCY1A3; IFIT1; CITED2; DLC1; TRIM9; ERBB3; FZD1; FRZB; RHOQ; UBE2E1; FGF9; HEY2; BTAF1; PRDM16; FHOD3; ALB; MASP1; TSPAN32; PTPRE; PKP2	3637	3628
0.0075758646301	0.041620915541	GO:0035150	b	4	regulation of tube size	857; 2982; 3764; 3792	GUCY1A3; KCNJ8; KEL; CAV1	134	133
0.00757593187816	0.0542008134009	GO:0050839	m	3	cell adhesion molecule binding	5789; 7412; 22871	PTPRD; VCAM1; NLGN1	69	69
0.00780307143392	0.041620915541	GO:0008406	b	4	gonad development	2254; 2487; 10370; 8325; 8321	FRZB; CITED2; FZD1; FGF9; FZD8	211	211
0.00782049049974	0.0346336007845	GO:0007530	b	3	sex determination	2254; 10370	CITED2; FGF9	23	23
0.00782049049974	0.041620915541	GO:0001502	b	4	cartilage condensation	1280; 4613	MYCN; COL2A1	23	23
0.00782049049974	0.041620915541	GO:0061384	b	4	heart trabecula morphogenesis	2274; 23493	FHL2; HEY2	23	23
0.00807246157035	0.0542008134009	GO:0042802	m	3	identical protein binding	89; 1075; 1280; 2065; 2274; 5648; 5791; 5836; 6275; 6457; 9421; 114088; 23281	ACTN3; ERBB3; MTUS2; PYGL; CTSC; MASP1; FHL2; PTPRE; HAND1; S100A4; COL2A1; TRIM9; SH3GL3	1058	1054
0.00826634368904	0.0427250141562	GO:0071560	b	4	cellular response to transforming growth factor beta stimulus	7048; 23089; 10370; 255743; 63976	NPNT; TGFBR2; PRDM16; PEG10; CITED2	214	214
0.0084249236814	0.036236203855	GO:0071559	b	3	response to transforming growth factor beta	7048; 23089; 10370; 255743; 63976	NPNT; TGFBR2; PRDM16; PEG10; CITED2	215	215
0.00849930243051	0.0427250141562	GO:0001773	b	4	myeloid dendritic cell activation	7048; 10077	TSPAN32; TGFBR2	24	24
0.0085163428415	0.036236203855	GO:0002027	b	3	regulation of heart rate	4625; 5318; 23493	HEY2; MYH7; PKP2	72	72
0.00854175536796	0.0427250141562	GO:0060562	b	4	epithelial tube morphogenesis	4613; 7048; 9421; 10370; 10395; 255743	MYCN; TGFBR2; NPNT; HAND1; CITED2; DLC1	303	303
0.00860445461258	0.0535388287005	GO:0005924	c	3	cell-substrate adherens junction	89; 2274; 4625; 10395	ACTN3; FHL2; DLC1; MYH7	138	138
0.00870320464723	0.0427250141562	GO:0000902	b	4	cell morphogenesis	1123; 1280; 2487; 3912; 3983; 5789; 6275; 6507; 10395; 8325; 8321; 23493; 23433	FZD1; HEY2; FRZB; DLC1; RHOQ; FZD8; CHN1; PTPRD; ABLIM1; LAMB1; S100A4; COL2A1; SLC1A3	1067	1064
0.00884435006417	0.0427250141562	GO:0030048	b	4	actin filament-based movement	89; 4625; 4633	ACTN3; MYL2; MYH7	73	73
0.00884435006417	0.0427250141562	GO:0046620	b	4	regulation of organ growth	2254; 7048; 23493	TGFBR2; HEY2; FGF9	73	73
0.00908038403394	0.0380070825971	GO:0045121	c	2	membrane raft	857; 7048; 10395; 79026; 23433	TGFBR2; AHNAK; DLC1; RHOQ; CAV1	219	219
0.00917968433872	0.0369847678948	GO:0021675	b	3	nerve development	2065; 6507; 10370	ERBB3; CITED2; SLC1A3	74	74
0.00920358279411	0.0369847678948	GO:0002026	b	3	regulation of the force of heart contraction	857; 4625	MYH7; CAV1	25	25
0.00920358279411	0.0369847678948	GO:0060343	b	3	trabecula formation	2274; 23493	FHL2; HEY2	25	25
0.00944144290192	0.0566486574115	GO:0048870	b	2	cell motility	857; 1462; 2888; 3910; 3912; 5318; 7048; 7412; 8470; 10370; 10395; 89796; 168667	TGFBR2; LAMA4; BMPER; VCAN; GRB14; NAV1; PKP2; VCAM1; LAMB1; CITED2; SORBS2; DLC1; CAV1	1077	1075
0.00987246515943	0.04696900091	GO:0050688	b	4	regulation of defense response to virus	3434; 8905; 10077	TSPAN32; AP1S2; IFIT1	77	76
0.0099267292094	0.0380070825971	GO:0045177	c	2	apical part of cell	857; 2065; 7018; 7412; 10149; 8321	ERBB3; FZD1; GPR64; VCAM1; TF; CAV1	313	313

## Sheet: GO-hESC-AM
p-value	q-value	term_goid	term_category	term_level	term_name	members_input_overlap	members_input_overlap_geneids	size	effective_size
8.01642e-15	4.00821e-13	GO:0005615	c	2	extracellular space	2; 58; 59; 60; 71; 72; 174; 284; 301; 590; 652; 1271; 1277; 1278; 1281; 1292; 1293; 1490; 1508; 1634; 1956; 2192; 2202; 2331; 2719; 2878; 3075; 3426; 3487; 3956; 4878; 5052; 5176; 5270; 5327; 5652; 5654; 5730; 5764; 5972; 6347; 6366; 6387; 6422; 6678; 6695; 6863; 7045; 7057; 7060; 7837; 55959; 8292; 8404; 8614; 8788; 10234; 51422; 9353; 58189; 23213; 23452; 25884; 6425; 127435; 22846	ACTA2; CCL2; ACTA1; ACTG1; ACTG2; PRKAG2; EGFR; SPARCL1; PRDX1; SULF2; WFDC1; CHRDL2; BCHE; PRSS8; COL3A1; FBLN1; THBS1; COLQ; A2M; SERPINE2; DCN; PTN; TAC1; THBS4; GPX3; SULF1; HTRA1; SPARC; SLIT2; FMOD; PTGDS; ANGPT1; NPPA; ANXA1; PODN; EFEMP1; CTSB; SFRP1; PLAT; CCL21; GPC3; SERPINF1; IGFBP4; TGFBI; CNTFR; LGALS1; CXCL12; AFP; ACTB; STC2; BMP4; VASH1; CFH; CFI; LRRC17; SFRP5; ANGPTL2; CTGF; DL…	1234	1225
1.23788e-12	1.00268e-10	GO:0044707	b	2	single-multicellular organism process	2; 58; 59; 60; 71; 72; 111; 174; 182; 187; 230; 284; 301; 590; 633; 652; 684; 729; 1271; 1277; 1278; 1281; 1291; 1292; 1293; 1295; 1363; 1382; 1490; 1508; 1634; 5743; 1843; 1848; 1903; 1948; 1956; 1959; 2149; 2159; 2171; 2192; 2202; 2296; 2353; 2719; 2824; 2978; 3397; 3399; 3487; 3491; 3670; 3707; 3725; 3741; 3785; 3956; 4005; 4045; 4131; 4155; 4256; 4616; 4629; 4638; 4745; 4878; 5052; 5156; 5159…	SSPN; PTGS2; ACTG1; ACTG2; PDGFRB; ISL1; CPE; BGN; GLIPR2; PKDCC; GPM6B; FBLN1; LGALS1; DCN; GADD45B; GPR124; CRISPLD2; CTSB; CD24; SHOX2; SNAI2; TSPAN8; CXCL12; ADCY5; BMP4; MYLK; F2R; VIP; ANGPTL2; LSAMP; BST2; DLK1; ACTB; PRRX2; ACTA2; ACTA1; STMN2; BCHE; COL3A1; PHLDA1; SERPINE2; PTN; EGR2; THBS4; PDLIM3; JUN; ZFP36; THBS1; ITPKB; CCL21; ANGPT1; NPPA; MAP1B; NUPR1; FOS; EFEMP1; COLEC11; KCNQ2…	6199	6177
6.4795e-12	1.72814e-09	GO:0051239	b	3	regulation of multicellular organismal process	182; 284; 301; 652; 684; 729; 1277; 1281; 1490; 5743; 1848; 1903; 1948; 1956; 1959; 2149; 2202; 2296; 2353; 2719; 2824; 3397; 3399; 3491; 3670; 3707; 3725; 3741; 3956; 4005; 4131; 4155; 4256; 4745; 5156; 5159; 5176; 5270; 5327; 5376; 5730; 6347; 6387; 6422; 6446; 6474; 6588; 6591; 6695; 6863; 7025; 7026; 7057; 7060; 7103; 7538; 7852; 55959; 8324; 23242; 8614; 9252; 9308; 9368; 9638; 10234; 11075;…	EFNB2; PTGS2; PDGFRA; PDGFRB; ISL1; EGFR; NR2F1; SULF2; GPR124; SLC9A3R1; PKDCC; CCL2; GPM6B; COL3A1; SMOC1; KCNA5; TSPAN8; SERPINE2; LRRC17; HEYL; CXCL12; FZD7; S1PR3; TAC1; THBS4; STMN2; JUN; ZFP36; SULF1; NR2F2; GLIPR2; ITPKB; VIP; CXCR4; PTGDS; ANGPT1; MBP; C6; SLIT2; ANXA1; VASH1; MAP1B; NUPR1; CYR61; FOS; EFEMP1; BST2; OSR1; CD83; PLAT; SHOX2; GPC3; SERPINF1; SNAI2; NELL1; LGALS1; EGR2; SLN…	2073	2069
1.01061e-11	1.72814e-09	GO:0007275	b	3	multicellular organismal development	58; 59; 60; 71; 174; 182; 187; 230; 284; 301; 590; 652; 684; 729; 1271; 1277; 1278; 1281; 1291; 1292; 1293; 1295; 1363; 1382; 1490; 1634; 5743; 1843; 1848; 1948; 1956; 1959; 2171; 2192; 2202; 2296; 2353; 2719; 2824; 3397; 3399; 3487; 3491; 3670; 3707; 3725; 3785; 3956; 4005; 4045; 4131; 4155; 4256; 4616; 4629; 4638; 4745; 5052; 5156; 5159; 5176; 5270; 5292; 5308; 5336; 5376; 5764; 5972; 6196; 634…	PTGS2; ACTG1; PDGFRB; ISL1; CPE; GLIPR2; PKDCC; GPM6B; FBLN1; LGALS1; DCN; GADD45B; CRISPLD2; CD24; SHOX2; SNAI2; CXCL12; BMP4; MYLK; ANGPTL2; LSAMP; BST2; DLK1; ACTB; PRRX2; ACTA2; ACTA1; STMN2; BCHE; COL3A1; PHLDA1; SERPINE2; PTN; EGR2; THBS4; PDLIM3; JUN; CTGF; THBS1; ITPKB; ANGPT1; MAP1B; NUPR1; FOS; EFEMP1; COLEC11; KCNQ2; RHOJ; IGFBP4; CNTFR; NELL1; AFP; STC2; TUBB2B; RPS6KA2; APLNR; RPS6KA…	4394	4381
9.66364e-11	1.10166e-08	GO:0048731	b	3	system development	58; 59; 60; 71; 174; 182; 187; 230; 284; 301; 590; 652; 729; 1271; 1277; 1278; 1281; 1291; 1292; 1293; 1295; 1363; 1382; 1490; 1634; 5743; 1948; 1956; 1959; 2171; 2296; 2353; 2719; 2824; 3397; 3399; 3487; 3491; 3670; 3707; 3725; 3785; 3956; 4005; 4045; 4131; 4155; 4256; 4629; 4638; 4745; 5052; 5156; 5159; 5176; 5270; 5308; 5336; 5376; 5764; 5972; 6196; 6347; 6387; 6422; 6474; 6591; 6678; 6695; 70…	PTGS2; ACTG1; PDGFRB; ISL1; CPE; PKDCC; GPM6B; LGALS1; DCN; CRISPLD2; CD24; SHOX2; SNAI2; CXCL12; BMP4; MYLK; LSAMP; REN; ACTB; PRRX2; ACTA2; ACTA1; STMN2; BCHE; COL3A1; PHLDA1; SERPINE2; PTN; EGR2; THBS4; PDLIM3; JUN; THBS1; ITPKB; ANGPT1; MAP1B; FOS; NUPR1; KCNQ2; RHOJ; IGFBP4; CNTFR; NELL1; AFP; STC2; TUBB2B; RPS6KA2; APLNR; RPS6KA5; VASH1; LRRC17; MGP; SPOCK1; PCDH18; FOXC1; EFNB2; MYH11; PDG…	3615	3604
1.08697e-10	4.40221e-09	GO:0048856	b	2	anatomical structure development	58; 59; 60; 71; 174; 182; 187; 230; 284; 301; 590; 652; 729; 1271; 1277; 1278; 1281; 1291; 1292; 1293; 1295; 1363; 1382; 1490; 1508; 1634; 5743; 1843; 1848; 1903; 1948; 1956; 1959; 2149; 2171; 2202; 2296; 2353; 2719; 2824; 3397; 3399; 3487; 3491; 3670; 3707; 3725; 3785; 3956; 4005; 4045; 4131; 4155; 4256; 4629; 4638; 4745; 5052; 5156; 5159; 5176; 5270; 5308; 5336; 5376; 5764; 5972; 6196; 6347; 63…	PTGS2; ACTG1; PDGFRB; ISL1; CPE; GLIPR2; PKDCC; GPM6B; LGALS1; DCN; DHRS9; CRISPLD2; CTSB; CD24; SHOX2; SNAI2; CXCL12; BMP4; MYLK; F2R; LSAMP; DLK1; ACTB; PRRX2; ACTA2; ACTA1; STMN2; BCHE; COL3A1; PHLDA1; SERPINE2; PTN; EGR2; THBS4; PDLIM3; JUN; THBS1; ITPKB; CCL21; ANGPT1; MAP1B; FOS; EFEMP1; NUPR1; KCNQ2; RHOJ; IGFBP4; CNTFR; NELL1; AFP; STC2; TUBB2B; RPS6KA2; APLNR; RPS6KA5; VASH1; LRRC17; MGP…	4248	4236
3.42253e-10	1.0028e-07	GO:0072358	b	4	cardiovascular system development	59; 182; 187; 284; 652; 1277; 1278; 1281; 1295; 1363; 1490; 5743; 1948; 2296; 2719; 3397; 3399; 3491; 3670; 3725; 4629; 4638; 5156; 5159; 5308; 6196; 6347; 6387; 6422; 6474; 6591; 7026; 7045; 7057; 6678; 7852; 8324; 8854; 9353; 57381; 51450; 25960; 26508; 27295; 6425; 22846; 130497	ACTA2; PTGS2; PDGFRA; MYH11; ISL1; CPE; MYLK; PITX2; COL3A1; THBS1; ALDH1A2; HEYL; FZD7; JUN; GPR124; NR2F2; SPARC; SLIT2; CXCR4; ANGPT1; PDGFRB; COL8A1; CYR61; PDLIM3; SFRP1; OSR1; RHOJ; GPC3; SNAI2; CCL2; CXCL12; EFNB2; RPS6KA2; BMP4; APLNR; VASH1; SFRP5; ID3; ID1; CTGF; SHOX2; COL1A2; COL1A1; TGFBI; PRRX2; JAG1; FOXC1	736	735
3.42253e-10	1.0028e-07	GO:0072359	b	4	circulatory system development	59; 182; 187; 284; 652; 1277; 1278; 1281; 1295; 1363; 1490; 5743; 1948; 2296; 2719; 3397; 3399; 3491; 3670; 3725; 4629; 4638; 5156; 5159; 5308; 6196; 6347; 6387; 6422; 6474; 6591; 7026; 7045; 7057; 6678; 7852; 8324; 8854; 9353; 57381; 51450; 25960; 26508; 27295; 6425; 22846; 130497	ACTA2; PTGS2; PDGFRA; MYH11; ISL1; CPE; MYLK; PITX2; COL3A1; THBS1; ALDH1A2; HEYL; FZD7; JUN; GPR124; NR2F2; SPARC; SLIT2; CXCR4; ANGPT1; PDGFRB; COL8A1; CYR61; PDLIM3; SFRP1; OSR1; RHOJ; GPC3; SNAI2; CCL2; CXCL12; EFNB2; RPS6KA2; BMP4; APLNR; VASH1; SFRP5; ID3; ID1; CTGF; SHOX2; COL1A2; COL1A1; TGFBI; PRRX2; JAG1; FOXC1	736	735
1.01643e-09	2.74435e-08	GO:0044767	b	2	single-organism developmental process	2; 58; 59; 60; 71; 174; 182; 187; 230; 284; 301; 590; 652; 684; 729; 1271; 1277; 1278; 1281; 1291; 1292; 1293; 1295; 1363; 1382; 1490; 1508; 1634; 5743; 1843; 1848; 1948; 1956; 1959; 2171; 2192; 2202; 2296; 2353; 2719; 2824; 3397; 3399; 3487; 3491; 3670; 3707; 3725; 3785; 3956; 4005; 4045; 4131; 4155; 4256; 4616; 4629; 4638; 4745; 5052; 5156; 5159; 5176; 5270; 5292; 5308; 5336; 5376; 5764; 5972; …	PTGS2; ACTG1; PDGFRB; ISL1; CPE; GLIPR2; PKDCC; GPM6B; FBLN1; LGALS1; DCN; DHRS9; GADD45B; CRISPLD2; CTSB; CD24; SHOX2; SNAI2; CXCL12; BMP4; MYLK; ANGPTL2; LSAMP; BST2; DLK1; ACTB; PRRX2; ACTA2; ACTA1; STMN2; BCHE; COL3A1; PHLDA1; SERPINE2; PTN; EGR2; THBS4; PDLIM3; JUN; CTGF; THBS1; ITPKB; CCL21; ANGPT1; MAP1B; NUPR1; FOS; EFEMP1; COLEC11; KCNQ2; RHOU; RHOJ; IGFBP4; CNTFR; NELL1; AFP; STC2; TUBB…	5037	5020
1.21142e-09	2.36631e-07	GO:0001944	b	4	vasculature development	59; 182; 284; 652; 729; 1277; 1278; 1281; 1295; 1490; 5743; 1948; 2296; 2719; 3397; 3491; 3670; 3725; 4638; 5156; 5159; 5176; 5308; 6347; 6387; 6422; 7026; 7045; 7057; 7060; 7852; 8324; 8854; 9353; 23213; 57381; 51450; 25960; 6425; 22846; 130497	ACTA2; PTGS2; PDGFRA; PDGFRB; ISL1; PITX2; COL3A1; THBS1; ALDH1A2; FZD7; THBS4; JUN; SULF1; NR2F2; GPR124; SLIT2; CXCR4; ANGPT1; C6; COL8A1; CYR61; SFRP1; OSR1; RHOJ; GPC3; SERPINF1; CCL2; CXCL12; EFNB2; BMP4; VASH1; SFRP5; MYLK; ID1; CTGF; COL1A2; COL1A1; TGFBI; PRRX2; JAG1; FOXC1	560	560
8.70032e-09	7.43877e-07	GO:0048519	b	3	negative regulation of biological process	2; 182; 284; 301; 590; 652; 684; 1271; 1277; 1281; 1490; 1611; 5743; 1843; 1848; 1948; 1956; 1959; 2149; 2202; 2296; 2354; 2719; 2824; 3397; 3399; 3491; 3670; 3725; 3741; 3956; 4005; 4131; 4155; 4616; 4745; 4878; 5156; 5159; 5176; 5270; 5292; 5308; 5327; 5336; 5376; 5654; 5999; 6196; 6347; 6366; 6387; 6422; 6474; 6588; 6591; 6690; 6695; 6863; 7025; 7026; 7045; 7057; 7060; 7103; 7114; 7538; 7832; …	PTGS2; ISL1; PRKAG2; PKDCC; GPM6B; THBS1; SAMD11; GADD45B; ADAMTS8; CD24; SHOX2; SNAI2; TSPAN8; CXCL12; PSRC1; BMP4; SRPX; F2R; VIP; BST2; STC2; PXDN; CCL2; RASD1; STMN2; BCHE; COL3A1; SERPINE2; EGR2; THBS4; JUN; CTGF; HTRA1; FAM129A; CCL21; ANGPT1; NPPA; MAP1B; EFEMP1; NUPR1; CNTFR; NELL1; RPS6KA2; RPS6KA5; VASH1; LRRC17; SPOCK1; ZNF503; FOXC1; EFNB2; PDGFRB; PDGFRA; FOSB; WFDC1; DLK1; KCNA5; A2…	3637	3628
1.19485e-08	8.17275e-07	GO:0048513	b	3	organ development	58; 59; 60; 174; 182; 187; 230; 284; 301; 652; 1271; 1277; 1278; 1281; 1293; 1295; 1363; 1382; 1490; 1634; 5743; 1948; 1956; 1959; 2171; 2296; 2353; 2719; 3397; 3399; 3491; 3670; 3707; 3725; 3956; 4005; 4155; 4256; 4629; 4638; 5156; 5159; 5176; 5270; 5308; 5336; 5764; 5972; 6196; 6347; 6387; 6422; 6474; 6591; 6678; 7025; 7026; 7045; 7057; 7832; 7852; 55959; 8324; 23242; 8614; 8854; 10234; 467; 83…	ACTA2; PTGS2; PDGFRA; ACTA1; STC2; MYH11; SNAI2; ISL1; EGFR; CPE; NR2F1; MYLK; PLCG2; PKDCC; FABP5; REN; CCL2; PITX2; COL3A1; SMOC1; THBS1; PHLDA1; LGALS1; SERPINE2; DCN; PTN; HEYL; BTG2; CRABP2; FZD7; EGR2; PCDH18; PDLIM3; JUN; SULF2; SULF1; NR2F2; SPARC; ITPKB; ALDH1A2; CXCR4; ANGPT1; MBP; SLIT2; ANXA1; CRISPLD2; COL8A1; NLGN4X; CYR61; FOS; SFRP1; OSR1; CHRDL2; RHOJ; SHOX2; GPC3; SERPINF1; PDGF…	2552	2543
3.45956e-08	1.97195e-06	GO:0009888	b	3	tissue development	58; 59; 182; 230; 301; 652; 1277; 1382; 1490; 1508; 1634; 5743; 1843; 1948; 1956; 1959; 2171; 2202; 2296; 2353; 2719; 2824; 3397; 3399; 3491; 3670; 3725; 4256; 4629; 4638; 4745; 5156; 5159; 5270; 5308; 5764; 6387; 6422; 6474; 6591; 7026; 7045; 7057; 7832; 7852; 55959; 8324; 23242; 8614; 8854; 10170; 467; 9353; 23213; 91461; 51450; 25884; 26471; 26508; 100133941; 6425; 130497	ACTA2; PTGS2; PDGFRA; ACTA1; MYH11; ISL1; EGFR; MYLK; PKDCC; FABP5; GPM6B; PITX2; THBS1; SERPINE2; DCN; PTN; HEYL; BTG2; CRABP2; FZD7; EGR2; JUN; SULF2; SULF1; NR2F2; ALDH1A2; CXCR4; JAG1; DUSP1; SLIT2; ANXA1; NUPR1; CYR61; FOS; EFEMP1; CTSB; SFRP1; OSR1; CHRDL2; SHOX2; GPC3; PDGFRB; SNAI2; NELL1; ALDOC; CXCL12; EFNB2; BMP4; SFRP5; DHRS9; CD24; ID3; ID1; CTGF; MGP; ATF3; COL1A1; COBL; TGFBI; STC2…	1441	1437
1.12091e-07	2.80228e-07	GO:0005578	c	2	proteinaceous extracellular matrix	633; 652; 1277; 1278; 1281; 1291; 1292; 1293; 1295; 1490; 1634; 2192; 2199; 2202; 2331; 2719; 3956; 4256; 6422; 6678; 6695; 7045; 7060; 7837; 8292; 8404; 11095; 11117; 127435; 64093; 64094	SPARCL1; BGN; COLQ; SMOC2; COL3A1; FBLN2; FBLN1; SMOC1; DCN; PODN; THBS4; ADAMTS8; SPARC; FMOD; GPC3; COL8A1; EFEMP1; SFRP1; LGALS1; BMP4; EMILIN1; CTGF; MGP; COL1A2; SPOCK1; COL1A1; COL6A1; TGFBI; COL6A3; COL6A2; PXDN	336	334
1.90594e-07	2.79221e-05	GO:0030198	b	4	extracellular matrix organization	2; 633; 652; 1277; 1278; 1281; 1291; 1292; 1293; 1295; 1490; 1508; 1634; 2192; 2199; 2202; 2296; 2331; 2824; 3491; 4629; 5156; 7045; 7057; 6678; 7837; 55959; 11117; 83716; 23213; 64093; 64094	MYH11; PDGFRA; BGN; SMOC2; GPM6B; FBLN2; FBLN1; A2M; DCN; SULF2; SULF1; THBS1; SPARC; FMOD; COL3A1; CRISPLD2; COL8A1; CYR61; SMOC1; EFEMP1; CTSB; BMP4; EMILIN1; CTGF; COL1A2; PXDN; COL1A1; COL6A1; TGFBI; COL6A3; COL6A2; FOXC1	367	367
2.06603e-07	1.0094e-05	GO:0043062	b	3	extracellular structure organization	2; 633; 652; 1277; 1278; 1281; 1291; 1292; 1293; 1295; 1490; 1508; 1634; 2192; 2199; 2202; 2296; 2331; 2824; 3491; 4629; 5156; 6678; 7045; 7057; 7837; 55959; 11117; 83716; 23213; 64093; 64094	MYH11; PDGFRA; BGN; SMOC2; GPM6B; FBLN2; FBLN1; A2M; DCN; SULF2; SULF1; THBS1; SPARC; FMOD; COL3A1; CRISPLD2; COL8A1; CYR61; SMOC1; EFEMP1; CTSB; BMP4; EMILIN1; CTGF; COL1A2; PXDN; COL1A1; COL6A1; TGFBI; COL6A3; COL6A2; FOXC1	368	368
3.90048e-07	4.57136e-06	GO:0030154	b	4	cell differentiation	2; 58; 59; 60; 71; 182; 230; 284; 301; 590; 652; 1277; 1281; 1291; 1292; 1293; 1490; 1508; 5743; 1848; 1948; 1956; 1959; 2202; 2296; 2353; 2719; 2824; 3397; 3399; 3491; 3670; 3707; 3725; 3785; 3956; 4005; 4131; 4155; 4256; 4616; 4629; 4745; 5156; 5159; 5176; 5270; 5308; 5336; 5376; 5972; 6196; 6347; 6366; 6387; 6422; 6474; 6591; 6695; 7025; 7026; 7045; 7538; 7832; 7852; 55959; 8324; 8788; 8854; 9…	PTGS2; ACTG1; PDGFRB; ISL1; PKDCC; GPM6B; LGALS1; DHRS9; GADD45B; CTSB; CD24; SHOX2; SNAI2; CXCL12; BMP4; REN; ACTB; ACTA2; ACTA1; STMN2; BCHE; COL3A1; PHLDA1; SERPINE2; EGR2; JUN; CTGF; ITPKB; CCL21; ANGPT1; MAP1B; FOS; EFEMP1; NUPR1; KCNQ2; NELL1; TUBB2B; RPS6KA2; RPS6KA5; LRRC17; MGP; SPOCK1; ZNF503; FOXC1; EFNB2; MYH11; PDGFRA; DLK1; A2M; HEYL; BTG2; FZD7; CD83; NR2F1; NR2F2; DUSP6; PMP22; CH…	3153	3145
5.24542e-07	2.24242e-05	GO:0010033	b	3	response to organic substance	58; 111; 182; 230; 301; 590; 652; 684; 1271; 1277; 1278; 1281; 1291; 1292; 1490; 1508; 1634; 5743; 1843; 1848; 1956; 1959; 2149; 2331; 2353; 2354; 2634; 2878; 3397; 3670; 3725; 3956; 4005; 4878; 5156; 5159; 5176; 5308; 5327; 5336; 5654; 5730; 5972; 6196; 6347; 6366; 6387; 6422; 6591; 6678; 6863; 7025; 7026; 7057; 7060; 7832; 7837; 7852; 55959; 8324; 8614; 8854; 9252; 9308; 9638; 10954; 11075; 467…	CCL2; PTGS2; PDGFRA; ACTA1; PDGFRB; ISL1; FOSB; PRKAG2; EGFR; NR2F1; SULF2; GPR124; PLCG2; BCHE; PTGDS; PITX2; COL3A1; NR2F2; LGALS1; ALDH1A2; DCN; RERG; BTG2; FZD7; EGR2; TAC1; THBS4; STMN2; JUN; GPX3; SULF1; HTRA1; SPARC; SLIT2; FMOD; CXCR4; CCL21; OSR1; DUSP6; DUSP1; PDIA5; NPPA; ANXA1; FOS; GBP2; CTSB; BST2; HEYL; CD83; PLAT; SFRP1; SERPINF1; SNAI2; WFDC1; CNTFR; ALDOC; CXCL12; RFTN1; ADCY5; …	2324	2316
7.51686e-07	7.34146e-05	GO:2000026	b	4	regulation of multicellular organismal development	182; 652; 729; 1277; 1281; 1490; 5743; 1848; 1948; 2202; 2296; 2353; 2719; 2824; 3397; 3491; 3670; 3707; 3725; 3956; 4005; 4131; 4155; 4256; 4745; 5159; 5176; 5270; 5376; 6347; 6387; 6422; 6474; 6591; 6695; 7025; 7057; 7060; 7538; 7852; 8324; 9308; 9638; 10234; 11075; 9353; 152007; 23213; 23242; 91461; 25960; 26471; 26508; 100133941; 6425; 22846; 130497	EFNB2; PTGS2; PDGFRB; ISL1; NR2F1; GPR124; PKDCC; CCL2; GPM6B; COL3A1; SERPINE2; HEYL; FZD7; THBS4; STMN2; JUN; ZFP36; SULF1; THBS1; GLIPR2; ITPKB; SLIT2; CXCR4; DUSP6; MBP; C6; MAP1B; NUPR1; CYR61; FOS; EFEMP1; SFRP1; OSR1; CD83; CD24; SHOX2; GPC3; SERPINF1; SNAI2; NELL1; LGALS1; CXCL12; PMP22; BMP4; VASH1; SFRP5; FEZ1; LRRC17; LMO2; ID1; CTGF; MGP; SPOCK1; COL1A1; COBL; JAG1; FOXC1	1304	1303
1.41719e-06	2.3285e-05	GO:0009653	b	2	anatomical structure morphogenesis	58; 60; 71; 182; 187; 284; 652; 729; 1277; 1278; 1281; 1291; 1292; 1293; 1295; 1363; 1382; 1490; 1634; 5743; 1843; 1848; 1903; 1948; 1956; 1959; 2149; 2296; 2719; 3397; 3399; 3491; 3670; 3725; 3785; 4131; 4155; 4256; 4629; 4638; 5156; 5159; 5176; 5270; 5308; 5376; 6196; 6347; 6387; 6422; 6474; 6591; 7026; 7045; 7057; 7060; 7852; 8324; 23242; 8854; 8870; 9252; 9638; 83716; 9353; 152007; 23213; 573…	EFNB2; PTGS2; PDGFRA; ACTA1; ACTG1; MYH11; ISL1; EGFR; CPE; MYLK; PITX2; COL3A1; THBS1; SERPINE2; DCN; PRRX2; HEYL; CRABP2; F2R; S1PR3; THBS4; JUN; GPR124; SULF1; NR2F2; MAP1B; GLIPR2; ALDH1A2; CXCR4; OSR1; DUSP6; DUSP1; C6; SLIT2; CRISPLD2; COL8A1; SFRP5; CYR61; ANGPT1; SFRP1; KCNQ2; RPS6KA2; RHOU; CD24; COBL; SHOX2; GPC3; SERPINF1; PDGFRB; IER3; SNAI2; CCL2; CXCL12; ACTB; PMP22; BMP4; APLNR; RP…	2254	2249
1.43735e-06	2.3285e-05	GO:0008283	b	2	cell proliferation	182; 284; 301; 590; 652; 684; 1271; 1295; 1490; 5743; 1903; 1948; 1956; 2149; 2296; 2719; 3487; 3491; 3670; 3725; 3741; 4745; 5052; 5156; 5159; 5176; 5270; 5292; 5308; 5376; 5764; 6196; 6347; 6387; 6422; 6446; 6474; 6591; 6678; 6863; 7026; 7045; 7057; 7060; 7832; 7852; 8324; 8406; 8854; 9368; 10234; 11095; 7432; 467; 9353; 84858; 85004; 58189; 23213; 51450; 100133941; 26471; 6425; 127435; 22846; …	EFNB2; PTGS2; PDGFRA; PDGFRB; ISL1; EGFR; PRDX1; SNAI2; BCHE; PITX2; KCNA5; SERPINE2; LRRC17; PTN; RERG; BTG2; FZD7; S1PR3; TAC1; THBS4; JUN; ADAMTS8; SULF1; NR2F2; SPARC; ALDH1A2; CXCR4; OSR1; ANGPT1; PODN; SLIT2; ANXA1; COL8A1; NUPR1; CYR61; PIM1; SFRP1; RPS6KA2; CD24; GPC3; SERPINF1; IGFBP4; CNTFR; NELL1; CCL2; CXCL12; WFDC1; PMP22; BMP4; VASH1; SGK1; SLC9A3R1; THBS1; SFRP5; SRPX; VIP; F2R; CT…	1746	1741
1.50289e-06	5.71098e-05	GO:0048518	b	3	positive regulation of biological process	2; 60; 71; 111; 182; 284; 301; 652; 684; 729; 730; 1271; 1277; 1281; 1295; 1490; 1508; 5743; 1843; 1848; 1903; 1948; 1956; 1959; 2149; 2159; 2199; 2296; 2353; 2719; 2824; 2978; 3075; 3399; 3426; 3487; 3491; 3670; 3707; 3725; 3741; 3956; 4005; 4131; 4616; 4638; 4745; 5156; 5159; 5176; 5270; 5292; 5308; 5327; 5336; 5652; 5764; 6196; 6347; 6366; 6387; 6422; 6446; 6474; 6588; 6591; 6863; 7025; 7026; …	PTGS2; ACTG1; ISL1; PRKAG2; PKDCC; GPM6B; FBLN2; GADD45B; GPR124; CTSB; CD24; SHOX2; SNAI2; CXCL12; CADPS2; ADCY5; PSRC1; BMP4; EMILIN1; MYLK; SRPX; F2R; VIP; BST2; ACTB; PRRX2; CCL2; STMN2; COL3A1; PHLDA1; SERPINE2; PTN; EGR2; THBS4; JUN; CTGF; THBS1; ITPKB; FAM129A; CCL21; ANGPT1; MAP1B; FOS; NUPR1; IGFBP4; CNTFR; NELL1; F10; RPS6KA2; RPS6KA5; GUCA1A; FOXC1; EFNB2; PDGFRB; PDGFRA; KCNA5; A2M; H…	4156	4142
1.7298e-07	0.000144809	GO:0042127	b	4	regulation of cell proliferation	182; 284; 301; 590; 652; 1271; 1490; 5743; 1903; 1948; 1956; 2149; 2719; 3491; 3670; 3725; 3741; 4745; 5156; 5159; 5176; 5270; 5308; 5376; 5764; 6196; 6347; 6387; 6422; 6446; 6474; 6591; 6863; 7026; 7057; 7060; 6678; 7832; 8324; 8406; 8854; 9368; 11095; 7432; 467; 9353; 84858; 85004; 58189; 23213; 51450; 26471; 100133941; 6425; 127435; 22846; 130497	EFNB2; PTGS2; PDGFRA; PDGFRB; ISL1; EGFR; SNAI2; BCHE; PITX2; KCNA5; SERPINE2; PTN; RERG; BTG2; FZD7; S1PR3; TAC1; THBS4; JUN; ADAMTS8; SULF1; NR2F2; SPARC; ALDH1A2; OSR1; ANGPT1; SLIT2; ANXA1; NUPR1; CYR61; PODN; SFRP1; RPS6KA2; CD24; GPC3; SERPINF1; WFDC1; CNTFR; NELL1; CCL2; CXCL12; PMP22; BMP4; VASH1; SGK1; SLC9A3R1; THBS1; SFRP5; SRPX; VIP; F2R; CTGF; SHOX2; ZNF503; PRRX2; JAG1; ATF3	1330	1327
1.76275e-06	6.02861e-05	GO:0048869	b	3	cellular developmental process	2; 58; 59; 60; 71; 182; 230; 284; 301; 590; 652; 1277; 1281; 1291; 1292; 1293; 1490; 1508; 5743; 1848; 1948; 1956; 1959; 2202; 2296; 2353; 2719; 2824; 3397; 3399; 3491; 3670; 3707; 3725; 3785; 3956; 4005; 4131; 4155; 4256; 4616; 4629; 4745; 5156; 5159; 5176; 5270; 5308; 5336; 5376; 5972; 6196; 6347; 6366; 6387; 6422; 6474; 6591; 6695; 7025; 7026; 7045; 7538; 7832; 7852; 55959; 8324; 23242; 8788; …	PTGS2; ACTG1; PDGFRB; ISL1; PKDCC; GPM6B; LGALS1; DHRS9; GADD45B; CTSB; CD24; SHOX2; SNAI2; CXCL12; BMP4; REN; ACTB; ACTA2; ACTA1; STMN2; BCHE; COL3A1; PHLDA1; SERPINE2; EGR2; JUN; CTGF; ITPKB; CCL21; ANGPT1; MAP1B; FOS; EFEMP1; NUPR1; KCNQ2; RHOU; RHOJ; NELL1; TUBB2B; RPS6KA2; RPS6KA5; LRRC17; MGP; SPOCK1; ZNF503; FOXC1; EFNB2; MYH11; PDGFRA; DLK1; A2M; HEYL; BTG2; FZD7; CD83; NR2F1; NR2F2; DUSP…	3345	3336
2.72292e-06	1.99454e-06	GO:0048523	b	4	negative regulation of cellular process	182; 284; 301; 590; 652; 684; 1271; 1277; 1281; 1490; 1611; 5743; 1843; 1848; 1948; 1956; 1959; 2149; 2202; 2296; 2354; 2719; 2824; 3397; 3399; 3491; 3670; 3725; 3956; 4005; 4155; 4616; 4745; 4878; 5156; 5159; 5176; 5270; 5292; 5308; 5327; 5336; 5376; 5654; 5999; 6196; 6347; 6366; 6387; 6422; 6474; 6588; 6591; 6690; 6695; 7025; 7026; 7045; 7057; 7114; 7538; 7832; 7837; 55959; 8324; 8406; 8788; 88…	PTGS2; ISL1; PRKAG2; PKDCC; GPM6B; SAMD11; GADD45B; ADAMTS8; SHOX2; SNAI2; CXCL12; PSRC1; BMP4; SRPX; F2R; VIP; BST2; PXDN; CCL2; RASD1; STMN2; BCHE; COL3A1; SERPINE2; EGR2; JUN; CTGF; THBS1; FAM129A; CCL21; ANGPT1; NPPA; EFEMP1; NUPR1; WFDC1; NELL1; RPS6KA2; RPS6KA5; VASH1; LRRC17; SPOCK1; ZNF503; FOXC1; EFNB2; PDGFRB; PDGFRA; FOSB; CNTFR; DLK1; HTRA1; PODN; HEYL; BTG2; FZD7; NR2F1; NR2F2; DUSP6…	3306	3297
5.62659e-08	7.59589e-05	GO:0009719	b	2	response to endogenous stimulus	58; 111; 182; 230; 301; 590; 652; 1277; 1278; 1281; 1291; 1490; 1508; 5743; 1843; 1848; 1956; 1959; 2331; 2353; 2354; 3397; 3670; 3725; 4005; 4878; 5156; 5159; 5176; 5308; 5327; 5654; 5730; 5972; 6347; 6366; 6387; 6422; 6591; 6678; 6863; 7025; 7026; 7057; 7832; 55959; 8614; 8854; 11075; 51422; 9353; 85004; 58189; 23213; 26508; 100133941	CCL2; PTGS2; PDGFRA; ACTA1; PDGFRB; ISL1; FOSB; PRKAG2; EGFR; NR2F1; WFDC1; BCHE; PTGDS; PITX2; COL3A1; THBS1; HTRA1; ALDH1A2; RERG; BTG2; EGR2; TAC1; STMN2; JUN; SULF2; SULF1; NR2F2; SPARC; SLIT2; FMOD; CCL21; DUSP6; DUSP1; NPPA; ANXA1; FOS; CTSB; HEYL; PLAT; SFRP1; SERPINF1; SNAI2; ALDOC; CXCL12; ADCY5; BMP4; LMO2; CD24; ID1; CTGF; COL1A2; COL1A1; COL6A1; REN; STC2; JAG1	1322	1317
1.59347e-05	0.000495424	GO:0001568	b	3	blood vessel development	59; 182; 284; 652; 1277; 1278; 1281; 1295; 1490; 5743; 1948; 2296; 2719; 3397; 3491; 3725; 4638; 5156; 5159; 5308; 6347; 6387; 7026; 7045; 7057; 7852; 8854; 9353; 51450; 25960; 22846; 130497	ACTA2; PTGS2; PDGFRA; PDGFRB; PITX2; COL3A1; THBS1; ALDH1A2; JUN; NR2F2; GPR124; SLIT2; CXCR4; ANGPT1; COL8A1; CYR61; OSR1; GPC3; CCL2; CXCL12; EFNB2; BMP4; VASH1; MYLK; ID1; CTGF; COL1A2; COL1A1; TGFBI; PRRX2; JAG1; FOXC1	427	427
3.44938e-05	0.000399142	GO:0009605	b	2	response to external stimulus	2; 58; 59; 60; 71; 284; 301; 590; 652; 684; 729; 730; 1277; 1281; 1291; 1292; 1293; 1611; 1634; 5743; 1948; 1956; 1959; 2149; 2353; 2354; 2719; 2978; 3075; 3426; 3491; 3670; 3725; 3785; 4629; 4878; 5156; 5159; 5176; 5179; 5270; 5308; 5327; 5336; 5947; 5972; 6196; 6347; 6366; 6387; 6422; 6591; 6678; 6863; 7057; 7060; 7103; 7538; 7832; 7852; 8614; 8854; 8870; 9252; 9638; 9353; 25960; 100133941	ACTA2; PTGS2; PDGFRA; ACTA1; TSPAN8; ACTG1; MYH11; ISL1; FOSB; EGFR; PLCG2; BCHE; PITX2; COL3A1; A2M; SERPINE2; DCN; BTG2; EGR2; TAC1; THBS4; JUN; GPR124; THBS1; SPARC; DAP; ALDH1A2; CXCR4; CCL21; ANGPT1; C7; C6; NPPA; ANXA1; CYR61; FOS; RPS6KA5; SLIT2; BST2; KCNQ2; PLAT; RBP1; GPC3; SERPINF1; PDGFRB; SNAI2; CCL2; CXCL12; ACTB; EFNB2; STC2; RPS6KA2; BMP4; SFRP1; CFH; CFI; FEZ1; PENK; CD24; IER3; …	1964	1956
6.00326e-05	0.00390879	GO:2000145	b	4	regulation of cell motility	182; 284; 652; 684; 1277; 1281; 5743; 1956; 2149; 2159; 3491; 4638; 5156; 5159; 5270; 5308; 6347; 6366; 6387; 6422; 6446; 6591; 6863; 7026; 7057; 7060; 7852; 9368; 9353; 152007; 23213; 25960; 127435; 22846	CCL2; PTGS2; PDGFRA; PDGFRB; EGFR; SLC9A3R1; PITX2; COL3A1; THBS1; SERPINE2; PODN; TAC1; THBS4; SULF1; NR2F2; GPR124; SLIT2; CXCR4; CCL21; ANGPT1; GLIPR2; CYR61; COL1A1; SFRP1; SNAI2; F10; CXCL12; BMP4; VASH1; SGK1; MYLK; F2R; BST2; JAG1	512	511
6.60139e-05	0.000668391	GO:0044700	b	2	single organism signaling	2; 60; 71; 111; 174; 182; 187; 284; 301; 65997; 590; 652; 684; 1271; 1277; 1278; 1281; 1363; 1382; 1490; 1508; 1611; 5743; 1843; 1848; 1903; 1948; 1956; 1959; 2149; 2159; 2202; 2296; 2331; 2353; 2571; 2634; 2669; 2719; 2762; 2824; 2861; 2978; 3397; 3487; 3491; 3670; 3707; 3725; 3741; 3755; 3785; 3956; 4155; 4616; 4878; 5052; 5156; 5159; 5179; 5270; 5308; 5327; 5336; 5376; 5654; 5764; 5947; 5972; …	PTGS2; ACTG1; ISL1; PRKAG2; CPE; GLIPR2; GPM6B; GPR37; GADD45B; GPR124; ITPKB; FMOD; CTSB; CD24; RBP1; SHOX2; SNAI2; TSPAN8; CXCL12; CADPS2; ADCY5; BMP4; SRPX; F2R; VIP; BST2; DLK1; ACTB; PRRX2; PXDN; CCL2; RASD1; KCNG1; COLQ; BCHE; COL3A1; SERPINE2; PTN; EGR2; JUN; THBS1; GMDS; CCL21; ANGPT1; GEM; NPPA; RASL11B; FOS; EFEMP1; GBP2; NUPR1; KCNQ2; RHOU; RHOJ; IGFBP4; CNTFR; F10; AFP; STC2; BCAR3; R…	5709	5681
0.000161087	0.00459098	GO:0040012	b	3	regulation of locomotion	182; 284; 652; 684; 1277; 1281; 5743; 1948; 1956; 2149; 2159; 3491; 4638; 5156; 5159; 5270; 5308; 6347; 6366; 6387; 6422; 6446; 6591; 6863; 7026; 7057; 7060; 7852; 9368; 9353; 152007; 23213; 25960; 127435; 22846	EFNB2; PTGS2; PDGFRA; PDGFRB; EGFR; SLC9A3R1; PITX2; COL3A1; THBS1; F10; SERPINE2; PODN; TAC1; THBS4; SULF1; NR2F2; GPR124; SLIT2; CXCR4; CCL21; ANGPT1; GLIPR2; CYR61; COL1A1; SFRP1; SNAI2; CCL2; CXCL12; BMP4; VASH1; SGK1; MYLK; F2R; BST2; JAG1	563	562
0.000180718	0.00475427	GO:0006928	b	3	cellular component movement	58; 60; 71; 182; 284; 301; 652; 684; 1277; 1278; 1281; 1291; 1292; 1293; 1490; 5743; 1948; 1956; 1959; 2149; 2159; 2296; 3397; 3491; 3670; 3785; 4131; 4629; 4638; 5156; 5159; 5270; 5308; 5327; 6196; 6347; 6366; 6387; 6422; 6446; 6591; 6695; 6863; 7025; 7026; 7057; 7060; 7852; 9252; 9368; 9638; 9353; 347733; 152007; 23213; 25960; 100133941; 127435; 22846	EFNB2; PTGS2; PDGFRA; ACTA1; ACTG1; MYH11; ISL1; EGFR; SLC9A3R1; CCL2; PITX2; COL3A1; THBS1; SERPINE2; PODN; EGR2; TAC1; THBS4; NR2F1; GPR124; SULF1; NR2F2; GLIPR2; SLIT2; CXCR4; CCL21; ANGPT1; PDGFRB; ANXA1; VASH1; MAP1B; CYR61; BST2; KCNQ2; PLAT; SFRP1; SNAI2; F10; CXCL12; ACTB; TUBB2B; RPS6KA2; BMP4; RPS6KA5; SGK1; FEZ1; CD24; MYLK; ID1; F2R; CTGF; COL1A2; SPOCK1; COL1A1; COL6A1; COL6A3; COL6A…	1571	1568
0.00020706	0.0121337	GO:0033993	b	4	response to lipid	58; 301; 590; 652; 1277; 1490; 1634; 5743; 1843; 1956; 2149; 2353; 2354; 3670; 3725; 5159; 5176; 5308; 5327; 5336; 5730; 5972; 6347; 6366; 6422; 6591; 6863; 7025; 7026; 7057; 6678; 8324; 8614; 8854; 9353; 58189; 100133941; 130497	CCL2; PTGS2; ACTA1; PDGFRB; ISL1; FOSB; EGFR; NR2F1; PLCG2; REN; PITX2; PTGDS; THBS1; ALDH1A2; DCN; FZD7; TAC1; JUN; NR2F2; SPARC; SLIT2; CCL21; DUSP1; ANXA1; FOS; OSR1; PLAT; SFRP1; SERPINF1; WFDC1; SNAI2; CD24; BMP4; F2R; CTGF; COL1A1; BCHE; STC2	674	673
0.000253077	0.0058659	GO:0007154	b	3	cell communication	2; 60; 71; 111; 174; 182; 187; 284; 301; 65997; 590; 652; 684; 1271; 1277; 1278; 1281; 1363; 1382; 1490; 1508; 1611; 5743; 1843; 1848; 1903; 1948; 1956; 1959; 2149; 2159; 2202; 2296; 2331; 2353; 2571; 2634; 2669; 2719; 2762; 2824; 2861; 2978; 3397; 3487; 3491; 3670; 3707; 3725; 3741; 3755; 3785; 3956; 4155; 4616; 4878; 5052; 5156; 5159; 5179; 5270; 5308; 5327; 5336; 5376; 5654; 5764; 5947; 5972; …	PTGS2; ACTG1; ISL1; PRKAG2; CPE; GLIPR2; GPM6B; GPR37; GADD45B; GPR124; ITPKB; FMOD; CTSB; CD24; RBP1; SHOX2; SNAI2; TSPAN8; CXCL12; CADPS2; ADCY5; BMP4; SRPX; F2R; VIP; BST2; DLK1; ACTB; PRRX2; PXDN; CCL2; RASD1; KCNG1; COLQ; BCHE; COL3A1; SERPINE2; PTN; EGR2; JUN; THBS1; GMDS; CCL21; ANGPT1; GEM; NPPA; RASL11B; FOS; EFEMP1; GBP2; NUPR1; KCNQ2; RHOU; RHOJ; IGFBP4; CNTFR; F10; AFP; STC2; BCAR3; R…	5799	5771
0.000257276	0.0058659	GO:0050793	b	3	regulation of developmental process	182; 652; 729; 1277; 1281; 1490; 5743; 1848; 1948; 2202; 2296; 2353; 2719; 2824; 3397; 3399; 3491; 3670; 3707; 3725; 3956; 4005; 4131; 4155; 4256; 4745; 5156; 5159; 5176; 5270; 5376; 6347; 6387; 6422; 6474; 6591; 6695; 7025; 7057; 7060; 7538; 7852; 8324; 23242; 9308; 9638; 10234; 11075; 9353; 152007; 23213; 91461; 57381; 58480; 25960; 26471; 26508; 100133941; 6425; 22846; 64093; 130497	EFNB2; PTGS2; PDGFRA; PDGFRB; ISL1; NR2F1; GPR124; PKDCC; CCL2; GPM6B; COL3A1; SMOC1; SERPINE2; HEYL; FZD7; THBS4; STMN2; JUN; ZFP36; SULF1; THBS1; GLIPR2; ITPKB; SLIT2; CXCR4; DUSP6; MBP; C6; MAP1B; NUPR1; CYR61; FOS; EFEMP1; SFRP1; OSR1; CD83; CD24; RHOJ; SHOX2; GPC3; SERPINF1; RHOU; SNAI2; NELL1; LGALS1; CXCL12; PMP22; BMP4; VASH1; SFRP5; FEZ1; LRRC17; LMO2; ID3; ID1; CTGF; MGP; SPOCK1; COL1A1…	1731	1728
0.000339004	0.0180597	GO:0051270	b	4	regulation of cellular component movement	182; 284; 652; 684; 1277; 1281; 5743; 1956; 2149; 2159; 3491; 3741; 4638; 5156; 5159; 5270; 5308; 6347; 6366; 6387; 6422; 6446; 6591; 6863; 7026; 7057; 7060; 7852; 9368; 9353; 152007; 23213; 25960; 127435; 22846	CCL2; PTGS2; PDGFRA; PDGFRB; EGFR; SLC9A3R1; PITX2; COL3A1; KCNA5; SERPINE2; PODN; TAC1; THBS4; SULF1; NR2F2; GPR124; SLIT2; CXCR4; CCL21; ANGPT1; GLIPR2; CYR61; COL1A1; SFRP1; SNAI2; F10; CXCL12; BMP4; VASH1; SGK1; THBS1; MYLK; F2R; BST2; JAG1	577	576
0.000567819	0.0121371	GO:0048583	b	3	regulation of response to stimulus	2; 60; 71; 182; 216; 284; 301; 652; 684; 729; 730; 1277; 1281; 1490; 1508; 5743; 1843; 1848; 1948; 1956; 2149; 2159; 2353; 2719; 2978; 3075; 3397; 3426; 3487; 3491; 3670; 3707; 3725; 3956; 4616; 4638; 5052; 5156; 5159; 5176; 5270; 5327; 5336; 5654; 5730; 5972; 5999; 6196; 6347; 6366; 6387; 6422; 6474; 6591; 6690; 6863; 7057; 7060; 7103; 7538; 7837; 7852; 55959; 8324; 8406; 8788; 8870; 9162; 9252;…	EFNB2; PTGS2; PDGFRA; TSPAN8; ACTG1; PDGFRB; ISL1; EGFR; SLC9A3R1; PRDX1; SULF2; GPR124; PLCG2; REN; CCL2; PTGDS; COL3A1; THBS1; A2M; SERPINE2; PRRX2; HEYL; DENND2A; FZD7; TAC1; GADD45B; JUN; ZFP36; SULF1; ALDH1A1; RGS4; GLIPR2; ITPKB; VIP; CXCR4; CCL21; SRPX; ANGPT1; DUSP1; C6; SPINK1; SLIT2; ANXA1; VASH1; CYR61; FOS; CTSB; BST2; RHOU; PLAT; SFRP1; SHOX2; BMP4; SERPINF1; IGFBP4; IER3; SNAI2; F10…	3034	3025
0.000800334	0.039083	GO:0014070	b	4	response to organic cyclic compound	58; 230; 301; 590; 652; 1277; 1490; 5743; 1843; 1848; 1956; 1959; 2353; 2354; 3670; 3725; 3956; 5159; 5176; 5327; 5730; 5972; 6347; 6422; 6591; 6863; 7025; 7026; 7057; 6678; 7832; 8614; 8854; 9308; 9353; 58189; 23180; 100133941	CCL2; PTGS2; ACTA1; PDGFRB; ISL1; FOSB; EGFR; NR2F1; WFDC1; REN; PTGDS; THBS1; LGALS1; ALDH1A2; BTG2; EGR2; TAC1; CD83; JUN; RFTN1; NR2F2; SPARC; SLIT2; DUSP6; DUSP1; ANXA1; FOS; PLAT; SFRP1; SERPINF1; SNAI2; ALDOC; CD24; BMP4; CTGF; COL1A1; BCHE; STC2	704	702
0.00131071	0.0259044	GO:0016477	b	3	cell migration	182; 284; 652; 684; 1277; 1278; 1281; 1490; 5743; 1948; 1956; 2149; 2159; 2296; 3397; 3491; 3670; 4638; 5156; 5159; 5270; 5308; 5327; 6347; 6366; 6387; 6422; 6446; 6591; 6695; 6863; 7025; 7026; 7057; 7060; 7852; 9368; 9353; 347733; 152007; 23213; 25960; 100133941; 127435; 22846	EFNB2; PTGS2; PDGFRA; PDGFRB; ISL1; EGFR; SLC9A3R1; CCL2; PITX2; COL3A1; THBS1; SERPINE2; PODN; TAC1; THBS4; NR2F1; SULF1; NR2F2; GPR124; SLIT2; CXCR4; CCL21; ANGPT1; GLIPR2; CYR61; COL1A1; PLAT; SFRP1; SNAI2; F10; CXCL12; TUBB2B; BMP4; VASH1; SGK1; MYLK; ID1; F2R; CTGF; COL1A2; SPOCK1; BST2; CD24; JAG1; FOXC1	996	994
0.00136339	0.0259044	GO:0009725	b	3	response to hormone	58; 111; 301; 590; 652; 1277; 1490; 1508; 5743; 1843; 1956; 1959; 2353; 2354; 3670; 4005; 4878; 5159; 5176; 5308; 5327; 5730; 5972; 6347; 6366; 6387; 6422; 6678; 6863; 7025; 7026; 7057; 7832; 8614; 8854; 51422; 9353; 85004; 58189; 100133941	CCL2; PTGS2; ACTA1; PDGFRB; ISL1; FOSB; PRKAG2; EGFR; BCHE; PITX2; PTGDS; THBS1; ALDH1A2; RERG; BTG2; EGR2; TAC1; NR2F1; NR2F2; SPARC; SLIT2; CCL21; DUSP1; NPPA; ANXA1; FOS; CTSB; PLAT; SFRP1; SERPINF1; WFDC1; CXCL12; ADCY5; BMP4; LMO2; CD24; CTGF; COL1A1; REN; STC2	793	791
0.00252525	0.0227272	GO:0051716	b	2	cellular response to stimulus	2; 58; 60; 71; 111; 174; 182; 187; 216; 284; 301; 65997; 652; 684; 1271; 1277; 1278; 1281; 1291; 1363; 1382; 1490; 1508; 1611; 5743; 1843; 1848; 1903; 1948; 1956; 1959; 2149; 2159; 2202; 2296; 2331; 2353; 2354; 2634; 2669; 2719; 2762; 2861; 2878; 2978; 3397; 3487; 3491; 3670; 3707; 3725; 3956; 4005; 4616; 4638; 4878; 5052; 5156; 5159; 5179; 5270; 5308; 5327; 5336; 5654; 5764; 5947; 5972; 5999; 61…	PTGS2; ACTG1; ISL1; PRKAG2; CPE; THBS1; GPR37; GADD45B; GPR124; ITPKB; FMOD; CTSB; CD24; RBP1; SHOX2; SNAI2; TSPAN8; CXCL12; ADCY5; BMP4; MYLK; SRPX; F2R; VIP; BST2; DLK1; ACTB; PRRX2; PXDN; CCL2; ACTA1; RASD1; STMN2; COL3A1; SERPINE2; PTN; EGR2; THBS4; JUN; HTRA1; GMDS; FAM129A; CCL21; ANGPT1; GEM; NPPA; RASL11B; FOS; EFEMP1; GBP2; NUPR1; RHOU; RHOJ; IGFBP4; CNTFR; F10; AFP; STC2; BCAR3; RPS6KA2…	6260	6231
0.00350009	0.157773	GO:0048584	b	4	positive regulation of response to stimulus	2; 60; 71; 182; 284; 652; 684; 729; 730; 1277; 1281; 1490; 1508; 5743; 1848; 1956; 2149; 2159; 2353; 2719; 3075; 3426; 3487; 3491; 3670; 3707; 3725; 3956; 4616; 4638; 5156; 5159; 5336; 6196; 6347; 6366; 6387; 6422; 6474; 6863; 7057; 7060; 7852; 55959; 8324; 8406; 9162; 9252; 9368; 9353; 152007; 23180; 23213; 51450; 100133941	CCL2; PTGS2; PDGFRA; ACTG1; PDGFRB; ISL1; EGFR; PLCG2; COL3A1; A2M; PRRX2; FZD7; TAC1; GADD45B; JUN; SULF2; SULF1; THBS1; GLIPR2; ITPKB; SLIT2; CXCR4; CCL21; ANGPT1; C7; C6; CYR61; FOS; CTSB; BST2; CD24; SFRP1; GPC3; SLC9A3R1; IGFBP4; DGKI; F10; CXCL12; RFTN1; RPS6KA2; BMP4; RPS6KA5; CFH; CFI; DUSP6; MYLK; LGALS1; SRPX; F2R; CTGF; SHOX2; COL1A1; ACTB; THBS4; JAG1	1484	1479
0.00408095	0.073457	GO:0009611	b	3	response to wounding	2; 60; 284; 301; 729; 730; 1277; 1278; 1281; 1490; 1634; 5743; 1903; 1956; 2149; 2159; 2171; 2353; 3075; 3399; 3426; 3487; 3491; 3670; 3725; 3956; 4638; 5156; 5159; 5176; 5270; 5327; 5336; 6347; 6366; 6678; 6863; 7057; 7103; 7114; 7538; 7852; 8324; 8870; 9162; 9252; 26471; 22846; 64332	CCL2; PTGS2; PDGFRA; TSPAN8; PDGFRB; TMSB4X; ISL1; EGFR; MYLK; NFKBIZ; PLCG2; FABP5; COL3A1; A2M; SERPINE2; DCN; FZD7; S1PR3; TAC1; JUN; ZFP36; THBS1; SPARC; DGKI; CXCR4; CCL21; ANGPT1; C7; C6; ANXA1; VASH1; CYR61; FOS; NUPR1; PLAT; SERPINF1; IGFBP4; F10; RPS6KA5; CFH; CFI; ID3; LGALS1; IER3; F2R; CTGF; COL1A2; COL1A1; ACTB	1204	1203
0.00860659	0.0697134	GO:0042221	b	2	response to chemical	58; 60; 71; 111; 182; 216; 230; 284; 301; 590; 652; 684; 1271; 1277; 1278; 1281; 1291; 1292; 1293; 1490; 1508; 1634; 5743; 1843; 1848; 1948; 1956; 1959; 2149; 2331; 2353; 2354; 2571; 2634; 2878; 3397; 3491; 3670; 3725; 3785; 3956; 4005; 4155; 4629; 4878; 5052; 5156; 5159; 5176; 5308; 5327; 5336; 5654; 5730; 5972; 6196; 6347; 6366; 6387; 6422; 6591; 6678; 6863; 7025; 7026; 7057; 7060; 7832; 7837; …	PTGS2; ACTG1; PDGFRB; ISL1; PRKAG2; THBS1; DCN; GPR124; FMOD; CTSB; CD24; SNAI2; CXCL12; ADCY5; BMP4; MBP; F2R; BST2; ACTB; PXDN; CCL2; ACTA1; STMN2; BCHE; PTGDS; EGR2; THBS4; JUN; HTRA1; CCL21; ANGPT1; NPPA; FOS; GBP2; NUPR1; KCNQ2; WFDC1; STC2; BCAR3; RPS6KA2; RPS6KA5; GPX3; EFNB2; MYH11; PDGFRA; FOSB; CNTFR; REN; GAD1; HEYL; BTG2; FZD7; CD83; NR2F1; NR2F2; SPARC; DUSP6; DUSP1; SERPINF1; LGALS1…	3679	3667
0.000908485	0.155351	GO:1901700	b	3	response to oxygen-containing compound	111; 182; 301; 590; 1277; 1278; 1281; 1291; 1292; 1490; 1634; 5743; 1843; 1956; 1959; 2149; 2353; 2354; 2878; 3725; 3956; 4878; 5052; 5156; 5159; 5176; 5327; 5336; 5972; 6196; 6347; 6366; 6387; 6422; 6591; 6678; 6863; 7026; 7057; 7832; 7837; 8324; 8614; 8854; 51422; 9353; 58189; 130497	CCL2; PTGS2; PDGFRA; PDGFRB; FOSB; PRKAG2; EGFR; PRDX1; PLCG2; BCHE; COL3A1; THBS1; ALDH1A2; DCN; BTG2; FZD7; EGR2; TAC1; JUN; CTGF; NR2F2; SPARC; SLIT2; CCL21; JAG1; DUSP1; NPPA; ANXA1; FOS; OSR1; PLAT; SERPINF1; WFDC1; SNAI2; LGALS1; CXCL12; ADCY5; RPS6KA2; SFRP1; F2R; GPX3; COL1A2; COL1A1; COL6A1; REN; STC2; COL6A2; PXDN	1186	1183
0.00966106	0.157337	GO:0001503	b	3	ossification	652; 1277; 1291; 1490; 5743; 1956; 1959; 2296; 2719; 2824; 3397; 3399; 3491; 4256; 4745; 5764; 6422; 6474; 6591; 6678; 6863; 10234; 91461; 25884; 64093; 130497	PTGS2; EGFR; PKDCC; GPM6B; SMOC1; PTN; EGR2; TAC1; SPARC; GPC3; CYR61; OSR1; CHRDL2; SHOX2; SFRP1; SNAI2; NELL1; BMP4; LRRC17; ID3; ID1; CTGF; MGP; COL1A1; COL6A1; FOXC1	343	342
0.00989748	0.0728815	GO:0050789	b	2	regulation of biological process	2; 60; 71; 111; 174; 182; 187; 216; 284; 301; 65997; 590; 652; 684; 729; 730; 1271; 1277; 1278; 1281; 1293; 1295; 1363; 1382; 1490; 1508; 1611; 5743; 1843; 1848; 1903; 1948; 1956; 1959; 2149; 2159; 2192; 2199; 2202; 2296; 2331; 2353; 2354; 2634; 2669; 2719; 2762; 2824; 2861; 2978; 3075; 3397; 3399; 3426; 3487; 3491; 3670; 3707; 3725; 3741; 3755; 3785; 3956; 4005; 4131; 4155; 4256; 4616; 4638; 474…	PTGS2; ACTG1; ISL1; PRKAG2; CPE; GLIPR2; SMOC2; PKDCC; GPM6B; FBLN2; FBLN1; THBS1; GPR37; DENND2A; SAMD11; GADD45B; ADAMTS8; ITPKB; FMOD; CTSB; CD24; RBP1; SHOX2; SNAI2; TSPAN8; CXCL12; CADPS2; ADCY5; PSRC1; BMP4; EMILIN1; MYLK; SRPX; F2R; VIP; BST2; DLK1; ACTB; PRRX2; PXDN; CCL2; RASD1; DUSP1; KCNG1; NFKBIZ; BCHE; COL3A1; PHLDA1; SERPINE2; PTN; EGR2; THBS4; JUN; ZFP36; HTRA1; GMDS; FAM129A; CCL2…	9905	9863
0.0129036	0.540106	GO:0048522	b	4	positive regulation of cellular process	111; 182; 284; 301; 652; 684; 1271; 1277; 1281; 1295; 1490; 5743; 1843; 1848; 1903; 1948; 1956; 1959; 2149; 2159; 2199; 2296; 2353; 2719; 2978; 3399; 3487; 3491; 3670; 3707; 3725; 3741; 3956; 4005; 4131; 4616; 4638; 4745; 5156; 5159; 5176; 5270; 5292; 5308; 5764; 6196; 6347; 6366; 6387; 6422; 6474; 6588; 6591; 6863; 7025; 7026; 7057; 7060; 7538; 7832; 7852; 55959; 8324; 8406; 8854; 9162; 9252; 93…	PTGS2; ISL1; PRKAG2; PKDCC; FBLN2; GADD45B; CD24; SHOX2; SNAI2; CXCL12; ADCY5; PSRC1; BMP4; MYLK; SRPX; F2R; VIP; BST2; PRRX2; CCL2; STMN2; COL3A1; PHLDA1; SERPINE2; PTN; EGR2; THBS4; JUN; CTGF; THBS1; ITPKB; FAM129A; CCL21; ANGPT1; MAP1B; FOS; NUPR1; IGFBP4; CNTFR; NELL1; F10; RPS6KA2; RPS6KA5; GUCA1A; FOXC1; EFNB2; PDGFRB; PDGFRA; KCNA5; HEYL; BTG2; FZD7; S1PR3; CD83; NR2F1; NR2F2; DUSP6; DUSP1…	3703	3691
0.021322	0.143924	GO:0048870	b	2	cell motility	182; 284; 652; 684; 1277; 1278; 1281; 1490; 5743; 1948; 1956; 2149; 2159; 2296; 3397; 3491; 3670; 4638; 5156; 5159; 5270; 5308; 5327; 6347; 6366; 6387; 6422; 6446; 6591; 6695; 6863; 7025; 7026; 7057; 7060; 7852; 9368; 9353; 347733; 152007; 23213; 25960; 100133941; 127435; 22846	EFNB2; PTGS2; PDGFRA; PDGFRB; ISL1; EGFR; SLC9A3R1; CCL2; PITX2; COL3A1; THBS1; SERPINE2; PODN; TAC1; THBS4; NR2F1; SULF1; NR2F2; GPR124; SLIT2; CXCR4; CCL21; ANGPT1; GLIPR2; CYR61; COL1A1; PLAT; SFRP1; SNAI2; F10; CXCL12; TUBB2B; BMP4; VASH1; SGK1; MYLK; ID1; F2R; CTGF; COL1A2; SPOCK1; BST2; CD24; JAG1; FOXC1	1077	1075
0.0217642	0.338335	GO:0007165	b	3	signal transduction	2; 60; 71; 111; 174; 182; 187; 284; 301; 65997; 652; 684; 1271; 1277; 1278; 1281; 1363; 1382; 1490; 1508; 1611; 5743; 1843; 1848; 1903; 1948; 1956; 2149; 2159; 2202; 2296; 2331; 2353; 2634; 2669; 2719; 2762; 2861; 2978; 3397; 3487; 3491; 3670; 3707; 3725; 3956; 4616; 4878; 5052; 5156; 5159; 5179; 5270; 5308; 5327; 5336; 5654; 5764; 5947; 5972; 5999; 6196; 6347; 6366; 6387; 6422; 6474; 6591; 6678;…	PTGS2; ACTG1; ISL1; PRKAG2; CPE; THBS1; GPR37; GADD45B; GPR124; ITPKB; FMOD; CTSB; CD24; RBP1; SHOX2; SNAI2; TSPAN8; CXCL12; ADCY5; BMP4; SRPX; F2R; VIP; BST2; DLK1; STC2; PRRX2; PXDN; CCL2; RASD1; COL3A1; SERPINE2; PTN; JUN; HTRA1; GMDS; CCL21; ANGPT1; GEM; NPPA; RASL11B; FOS; EFEMP1; GBP2; NUPR1; RHOU; RHOJ; IGFBP4; CNTFR; F10; AFP; ACTB; BCAR3; RPS6KA2; APLNR; RPS6KA5; SPOCK1; GUCA1A; FOXC1; E…	5239	5211
0.0230489	0.900443	GO:0048545	b	4	response to steroid hormone	58; 301; 590; 652; 1277; 1490; 5743; 1843; 1956; 2353; 2354; 3670; 5159; 5176; 5327; 5730; 6347; 6422; 7025; 7026; 7057; 6678; 8854; 9353; 58189; 100133941	CCL2; PTGS2; ACTA1; PDGFRB; ISL1; FOSB; EGFR; BCHE; PTGDS; THBS1; ALDH1A2; NR2F1; NR2F2; SPARC; SLIT2; DUSP1; ANXA1; FOS; PLAT; SFRP1; SERPINF1; WFDC1; CD24; BMP4; CTGF; COL1A1	356	355
0.00632391	2.31613	GO:0045595	b	4	regulation of cell differentiation	182; 652; 1277; 1281; 1490; 5743; 1848; 1948; 2202; 2296; 2353; 3397; 3399; 3491; 3670; 3707; 3725; 3956; 4005; 4131; 4155; 4745; 5156; 5176; 5270; 5376; 6387; 6422; 6474; 6591; 6695; 7025; 7538; 7852; 8324; 9308; 9638; 10234; 11075; 9353; 152007; 23242; 91461; 25960; 26508; 100133941; 64093; 130497	EFNB2; PTGS2; PDGFRA; STMN2; ISL1; NR2F1; PKDCC; COL3A1; SMOC1; SERPINE2; HEYL; FZD7; CD83; JUN; ZFP36; GPR124; GLIPR2; ITPKB; SLIT2; CXCR4; DUSP6; MBP; MAP1B; CYR61; FOS; EFEMP1; OSR1; CD24; SFRP1; SERPINF1; SNAI2; NELL1; LGALS1; CXCL12; PMP22; BMP4; FEZ1; LRRC17; LMO2; ID3; ID1; CTGF; SHOX2; SPOCK1; COL1A1; COBL; JAG1; FOXC1	1250	1247
0.158273	2.35344	GO:0001525	b	3	angiogenesis	182; 284; 652; 729; 1295; 1490; 5743; 1948; 3397; 3491; 3670; 3725; 5159; 5176; 5308; 6347; 6387; 6422; 7045; 7057; 7060; 7852; 9353; 23213; 25960; 22846	EFNB2; PTGS2; PDGFRB; ISL1; PITX2; THBS4; JUN; SULF1; THBS1; GPR124; SLIT2; CXCR4; ANGPT1; C6; COL8A1; CYR61; SFRP1; SERPINF1; CCL2; CXCL12; BMP4; VASH1; ID1; CTGF; TGFBI; JAG1	386	386
0.210338	2.99732	GO:0048514	b	3	blood vessel morphogenesis	182; 284; 652; 1295; 1490; 5743; 1948; 2296; 3397; 3491; 3725; 4638; 5156; 5159; 5308; 6347; 6387; 7026; 7045; 7057; 7852; 9353; 51450; 25960; 22846	EFNB2; PTGS2; PDGFRA; PDGFRB; PITX2; NR2F2; JUN; THBS1; GPR124; SLIT2; CXCR4; ANGPT1; COL8A1; CYR61; CCL2; CXCL12; BMP4; VASH1; MYLK; ID1; CTGF; TGFBI; PRRX2; JAG1; FOXC1	359	359
0.218822	1.36343	GO:0044763	b	2	single-organism cellular process	2; 58; 59; 60; 71; 111; 174; 182; 187; 216; 230; 284; 301; 65997; 590; 633; 652; 684; 730; 1271; 1277; 1278; 1281; 1291; 1292; 1293; 1295; 1346; 1363; 1382; 1490; 1508; 1611; 1634; 5743; 1843; 1848; 1903; 1948; 1956; 1959; 2149; 2159; 2171; 2192; 2199; 2202; 2296; 2331; 2353; 2571; 2634; 2669; 2719; 2762; 2824; 2861; 2878; 2978; 3397; 3399; 3487; 3491; 3670; 3707; 3725; 3741; 3755; 3785; 3956; 40…	PTGS2; ACTG1; PDGFRB; ISL1; PRKAG2; CPE; BGN; GLIPR2; PKDCC; GPM6B; FBLN2; FBLN1; THBS1; GPR37; DCN; DENND2A; DHRS9; GADD45B; ADAMTS8; ITPKB; FMOD; CRISPLD2; CTSB; CD24; RBP1; SHOX2; SNAI2; TSPAN8; CXCL12; CADPS2; ADCY5; PSRC1; BMP4; EMILIN1; AQP10; MYLK; SRPX; F2R; VIP; BST2; DLK1; ACTB; PRRX2; PXDN; ACTA2; ACTA1; RASD1; DUSP1; KCNG1; COLQ; BCHE; COL3A1; PHLDA1; SERPINE2; PTN; EGR2; THBS4; PDLIM…	11644	11601
0.226337	0.780198	GO:0001501	b	4	skeletal system development	652; 1277; 1278; 1281; 1490; 2296; 3487; 3491; 4256; 5052; 5156; 5159; 5308; 6422; 6474; 6591; 7045; 7057; 6678; 55959; 8788; 10234; 23213; 91461; 51450; 25884; 130497	PDGFRB; PDGFRA; PRDX1; PKDCC; DLK1; PITX2; COL3A1; SULF2; SULF1; THBS1; SPARC; CYR61; OSR1; CHRDL2; SHOX2; SFRP1; IGFBP4; SNAI2; BMP4; LRRC17; CTGF; MGP; COL1A2; COL1A1; TGFBI; PRRX2; FOXC1	427	425
0.478266	2.76711	GO:0048646	b	2	anatomical structure formation involved in morphogenesis	58; 71; 182; 284; 652; 729; 1277; 1295; 1490; 5743; 1843; 1948; 1959; 2296; 3397; 3491; 3670; 3725; 4629; 5156; 5159; 5176; 5308; 5376; 6347; 6387; 6422; 6591; 7045; 7057; 7060; 7852; 23242; 9353; 23213; 25960; 26508; 22846; 130497	EFNB2; PTGS2; PDGFRA; ACTA1; ACTG1; MYH11; ISL1; PITX2; HEYL; EGR2; THBS4; JUN; SULF1; THBS1; GPR124; SLIT2; CXCR4; ANGPT1; PDGFRB; C6; COL8A1; CYR61; OSR1; SFRP1; SERPINF1; SNAI2; CCL2; CXCL12; PMP22; BMP4; VASH1; DUSP1; ID1; CTGF; COL1A1; COBL; TGFBI; JAG1; FOXC1	906	906
0.873798	28.447	GO:0000165	b	4	MAPK cascade	284; 652; 1490; 1843; 1848; 1956; 2149; 2353; 3397; 3487; 3491; 3707; 3725; 4616; 5052; 5156; 5159; 5972; 5999; 6196; 6347; 6366; 6422; 7057; 7852; 8324; 9252; 9368; 152007; 100133941; 6425	CCL2; PDGFRB; PDGFRA; EGFR; PRDX1; REN; GLIPR2; FZD7; GADD45B; JUN; THBS1; RGS4; ITPKB; CXCR4; CCL21; DUSP6; DUSP1; CYR61; ANGPT1; FOS; CD24; SFRP1; IGFBP4; RPS6KA2; BMP4; RPS6KA5; SFRP5; ID1; F2R; CTGF; SLC9A3R1	599	596
0.893691	11.8979	GO:0050673	b	3	epithelial cell proliferation	284; 652; 1295; 1948; 1956; 2719; 3725; 5176; 6347; 6387; 6422; 6591; 7026; 7057; 7060; 8324; 8854; 7432; 58189; 23213; 22846; 130497	EFNB2; CCL2; EGFR; SNAI2; THBS1; ALDH1A2; FZD7; THBS4; JUN; SULF1; NR2F2; ANGPT1; COL8A1; OSR1; SFRP1; SERPINF1; WFDC1; CXCL12; BMP4; VASH1; VIP; GPC3	290	290
0.904516	11.8979	GO:0048468	b	3	cell development	58; 59; 60; 71; 182; 652; 1277; 1281; 1291; 1292; 1293; 1948; 1956; 1959; 2296; 3397; 3491; 3670; 3725; 3785; 3956; 4131; 4155; 4629; 5156; 5159; 5176; 5270; 5308; 5376; 5972; 6196; 6366; 6387; 6422; 6474; 6591; 6695; 7025; 7832; 7852; 55959; 8324; 23242; 8854; 9252; 9638; 11075; 9353; 152007; 23213; 25960; 26508; 100133941; 130497	ACTA2; EFNB2; PDGFRA; ACTA1; ACTG1; MYH11; ISL1; EGFR; NR2F1; REN; PITX2; COL3A1; SERPINE2; HEYL; BTG2; FZD7; EGR2; STMN2; JUN; SULF2; SULF1; GPR124; GLIPR2; ALDH1A2; CXCR4; CCL21; OSR1; JAG1; MBP; SLIT2; MAP1B; CYR61; KCNQ2; RPS6KA2; CD24; COBL; SFRP1; SERPINF1; PDGFRB; SNAI2; LGALS1; CXCL12; COL6A3; PMP22; BMP4; RPS6KA5; FEZ1; ID1; SHOX2; SPOCK1; COL1A1; COL6A1; ACTB; COL6A2; FOXC1	1699	1697
0.113678	6.1386	GO:0016043	b	2	cellular component organization	2; 58; 60; 71; 230; 284; 301; 633; 652; 684; 1277; 1278; 1281; 1291; 1292; 1293; 1295; 1363; 1490; 1508; 1634; 1948; 1956; 1959; 2149; 2192; 2199; 2202; 2296; 2331; 2669; 2719; 2824; 2878; 3397; 3487; 3491; 3670; 3725; 3741; 3755; 3785; 3956; 4131; 4155; 4629; 4638; 4856; 4878; 5156; 5159; 5270; 5376; 5654; 6196; 6347; 6366; 6387; 6422; 6446; 6474; 6588; 6591; 6678; 6695; 6863; 7025; 7045; 7057; …	ACTG1; PDGFRB; ISL1; PRKAG2; CPE; BGN; GLIPR2; PKDCC; HPS3; GPM6B; FBLN2; FBLN1; THBS1; DCN; FMOD; CRISPLD2; CTSB; CD24; SHOX2; SNAI2; CXCL12; PSRC1; BMP4; SGK1; MYLK; SRPX; F2R; BST2; ACTB; PXDN; CCL2; ACTA1; STMN2; KCNG1; COL3A1; SERPINE2; EGR2; LIMCH1; JUN; HTRA1; CCL21; ANGPT1; GEM; NPPA; MAP1B; PDLIM3; EFEMP1; NUPR1; KCNQ2; RHOU; RHOJ; IGFBP4; WFDC1; TUBB2B; RPS6KA2; RPS6KA5; GPX3; SPOCK1; N…	4941	4931
1.15913	35.75	GO:0007399	b	4	nervous system development	60; 71; 182; 301; 590; 652; 1271; 1281; 1291; 1292; 1293; 1948; 1956; 1959; 2296; 2353; 2824; 3399; 3670; 3725; 3785; 3956; 4045; 4131; 4155; 4629; 4745; 5176; 5270; 5308; 5376; 5764; 6196; 6347; 6387; 6422; 6474; 6695; 7025; 7026; 7832; 7852; 55959; 8324; 8854; 9252; 9638; 11075; 9353; 347733; 54510; 23213; 23242; 57502; 25960; 26508; 100133941; 6425; 22822	EFNB2; MYH11; ACTG1; STMN2; ISL1; EGFR; BCHE; CCL2; GPM6B; PITX2; COL3A1; PHLDA1; SERPINE2; PTN; HEYL; BTG2; FZD7; EGR2; PCDH18; JUN; SULF2; SULF1; NR2F2; GPR124; ALDH1A2; CXCR4; JAG1; MBP; SLIT2; ANXA1; MAP1B; FOS; NLGN4X; KCNQ2; RPS6KA2; CD24; COBL; SFRP1; SERPINF1; CNTFR; NELL1; LGALS1; CXCL12; COL6A3; TUBB2B; PMP22; BMP4; RPS6KA5; SFRP5; FEZ1; ID3; SHOX2; SPOCK1; LSAMP; NR2F1; COL6A1; ACTB; C…	1927	1921
1.83142	53.6606	GO:0071310	b	4	cellular response to organic substance	111; 301; 652; 1271; 1277; 1278; 1281; 1291; 1490; 1508; 5743; 1843; 1848; 1956; 1959; 2331; 2353; 2354; 2634; 3397; 3670; 3725; 3956; 4005; 5156; 5159; 5654; 5972; 6196; 6347; 6387; 6422; 6591; 7025; 7026; 7057; 6678; 7837; 7852; 55959; 8324; 8614; 8854; 9252; 9638; 10954; 11075; 467; 51422; 9353; 23213; 25960; 26508; 100133941; 130497	CCL2; PTGS2; PDGFRA; PDGFRB; ISL1; FOSB; PRKAG2; EGFR; NR2F1; GPR124; SNAI2; REN; COL3A1; THBS1; HTRA1; ALDH1A2; HEYL; FZD7; EGR2; STMN2; JUN; SULF2; SULF1; NR2F2; SPARC; SLIT2; FMOD; CXCR4; DUSP6; DUSP1; PDIA5; ANXA1; FOS; GBP2; CTSB; OSR1; CD24; SFRP1; CNTFR; LGALS1; CXCL12; ADCY5; RPS6KA2; BMP4; RPS6KA5; FEZ1; LMO2; ID1; CTGF; COL1A2; ATF3; COL1A1; COL6A1; STC2; PXDN	1734	1728
1.95727	24.7921	GO:0032879	b	3	regulation of localization	182; 284; 301; 652; 684; 1277; 1281; 5743; 1956; 2149; 2159; 2719; 2824; 3491; 3670; 3741; 3755; 3785; 4131; 4638; 5052; 5156; 5159; 5270; 5308; 5336; 5652; 6347; 6366; 6387; 6422; 6446; 6588; 6591; 6690; 6863; 7026; 7057; 7060; 7852; 8324; 8614; 8870; 9368; 7432; 115827; 51422; 9353; 152007; 23213; 91461; 25960; 93664; 6425; 127435; 22846	CCL2; PTGS2; PDGFRA; CXCR4; PDGFRB; KCNG1; PRKAG2; EGFR; PRDX1; PRSS8; PLCG2; PKDCC; GPM6B; PITX2; COL3A1; KCNA5; SERPINE2; PODN; FZD7; TAC1; THBS4; SULF1; NR2F2; GPR124; SLIT2; ISL1; CCL21; ANGPT1; GLIPR2; SPINK1; ANXA1; MAP1B; CYR61; COL1A1; KCNQ2; SLN; GPC3; RAB3C; SNAI2; F10; CXCL12; STC2; CADPS2; BMP4; VASH1; SGK1; SLC9A3R1; THBS1; SFRP5; MYLK; IER3; F2R; VIP; BST2; SFRP1; JAG1	1787	1784
0.197736	55.1778	GO:0032101	b	4	regulation of response to external stimulus	2; 301; 729; 730; 5743; 1948; 1956; 2149; 2978; 3075; 3426; 3670; 5156; 5159; 5176; 5270; 5327; 6347; 6366; 6387; 6591; 6863; 7057; 7060; 7103; 7538; 7852; 8870; 9353; 25960	CCL2; PTGS2; PDGFRA; PDGFRB; ISL1; EGFR; A2M; SERPINE2; TAC1; THBS4; THBS1; GPR124; SLIT2; CXCR4; CCL21; C7; C6; ANXA1; PLAT; SERPINF1; SNAI2; TSPAN8; CXCL12; EFNB2; CFH; CFI; IER3; F2R; ZFP36; GUCA1A	578	577
2.46023	30.05	GO:0001822	b	3	kidney development	59; 182; 284; 652; 1634; 2296; 2719; 3399; 5156; 5159; 5176; 5972; 55959; 8854; 9353; 23213; 26508; 100133941; 130497	ACTA2; DCN; PDGFRA; BMP4; ANGPT1; PDGFRB; OSR1; HEYL; ID3; SULF1; SULF2; GPC3; SERPINF1; ALDH1A2; REN; CD24; JAG1; FOXC1; SLIT2	219	219
2.7188	32.0631	GO:0050794	b	3	regulation of cellular process	2; 60; 71; 111; 174; 182; 187; 216; 284; 301; 65997; 590; 652; 684; 1271; 1277; 1278; 1281; 1295; 1363; 1382; 1490; 1508; 1611; 5743; 1843; 1848; 1903; 1948; 1956; 1959; 2149; 2159; 2199; 2202; 2296; 2331; 2353; 2354; 2634; 2669; 2719; 2762; 2824; 2861; 2978; 3397; 3399; 3487; 3491; 3670; 3707; 3725; 3741; 3755; 3785; 3956; 4005; 4131; 4155; 4616; 4638; 4745; 4856; 4878; 5052; 5156; 5159; 5176; 5…	PTGS2; ACTG1; ISL1; PRKAG2; CPE; GLIPR2; PKDCC; GPM6B; FBLN2; THBS1; GPR37; DENND2A; SAMD11; GADD45B; ADAMTS8; ITPKB; FMOD; CTSB; CD24; RBP1; SHOX2; SNAI2; TSPAN8; CXCL12; CADPS2; ADCY5; PSRC1; BMP4; EMILIN1; MYLK; SRPX; F2R; VIP; BST2; DLK1; ACTB; PRRX2; PXDN; CCL2; RASD1; STMN2; KCNG1; NFKBIZ; BCHE; COL3A1; PHLDA1; SERPINE2; PTN; EGR2; THBS4; JUN; ZFP36; HTRA1; GMDS; FAM129A; CCL21; ANGPT1; GEM…	9395	9356
3.7158	41.731	GO:0023014	b	3	signal transduction by phosphorylation	284; 652; 1490; 1843; 1848; 1956; 2149; 2353; 3397; 3487; 3491; 3707; 3725; 4616; 5052; 5156; 5159; 5972; 5999; 6196; 6347; 6366; 6422; 7057; 7852; 8324; 9252; 9368; 152007; 100133941; 6425	CCL2; PDGFRB; PDGFRA; EGFR; PRDX1; REN; GLIPR2; FZD7; GADD45B; JUN; THBS1; RGS4; ITPKB; CXCR4; CCL21; DUSP6; DUSP1; CYR61; ANGPT1; FOS; CD24; SFRP1; IGFBP4; RPS6KA2; BMP4; RPS6KA5; SFRP5; ID1; F2R; CTGF; SLC9A3R1	635	631
3.78264	41.731	GO:0007507	b	3	heart development	182; 187; 652; 1281; 1363; 2296; 2719; 3397; 3399; 3491; 3670; 3725; 4629; 5156; 5159; 5308; 6196; 6474; 6591; 6678; 7057; 8854; 26508; 27295; 130497	MYH11; PDGFRA; PDGFRB; ISL1; CPE; PITX2; COL3A1; ALDH1A2; HEYL; JUN; THBS1; SPARC; JAG1; CYR61; PDLIM3; OSR1; SHOX2; SNAI2; RPS6KA2; BMP4; APLNR; ID3; ID1; GPC3; FOXC1	411	410
3.87876	19.6362	GO:0007610	b	2	behavior	111; 590; 1271; 5743; 1948; 1956; 1959; 2353; 3725; 5156; 5159; 5176; 5179; 5270; 5730; 5764; 5972; 6347; 6366; 6387; 6446; 6863; 7057; 7060; 7832; 7852; 7432; 9353; 57502; 25960	EFNB2; PTGS2; PDGFRA; PDGFRB; EGFR; REN; PTGDS; SERPINE2; PTN; BTG2; EGR2; TAC1; THBS4; JUN; THBS1; GPR124; SLIT2; CXCR4; CCL21; PENK; FOS; NLGN4X; SERPINF1; CNTFR; CCL2; CXCL12; ADCY5; SGK1; VIP; BCHE	594	593
4.52814	120.613	GO:0072001	b	4	renal system development	59; 182; 284; 652; 1634; 2296; 2719; 3399; 5156; 5159; 5176; 5972; 6422; 55959; 8854; 9353; 23213; 26508; 100133941; 130497	ACTA2; DCN; PDGFRA; BMP4; ANGPT1; PDGFRB; OSR1; HEYL; SFRP1; ID3; SULF1; SULF2; GPC3; SERPINF1; ALDH1A2; REN; CD24; JAG1; FOXC1; SLIT2	255	255
4.89276	23.3126	GO:0006950	b	2	response to stress	2; 60; 71; 111; 230; 284; 301; 684; 729; 730; 1277; 1278; 1281; 1490; 1508; 1611; 1634; 5743; 1843; 1848; 1903; 1956; 2149; 2159; 2171; 2353; 2634; 2878; 3075; 3399; 3426; 3487; 3491; 3670; 3725; 3741; 3956; 4616; 4638; 4878; 5052; 5156; 5159; 5176; 5179; 5270; 5327; 5336; 6196; 6347; 6366; 6387; 6422; 6446; 6591; 6678; 6863; 7057; 7060; 7103; 7114; 7538; 7832; 7837; 7852; 8324; 8406; 8614; 8870;…	CCL2; PTGS2; PDGFRA; TSPAN8; ACTG1; PDGFRB; TMSB4X; ISL1; EGFR; PRDX1; MYLK; NFKBIZ; PLCG2; FABP5; COL3A1; KCNA5; A2M; SERPINE2; DCN; BTG2; FZD7; S1PR3; TAC1; GADD45B; JUN; GPX3; ZFP36; THBS1; PDIA5; SPARC; DGKI; DAP; CXCR4; CCL21; FAM129A; DUSP6; DUSP1; C6; NPPA; ANXA1; VASH1; NUPR1; CYR61; FOS; RPS6KA5; GBP2; CTSB; BST2; CD83; PLAT; RFTN1; SFRP1; SERPINF1; HSPB8; IGFBP4; IER3; SNAI2; ALDOC; CXC…	3377	3359
9.52615	242.71	GO:0040017	b	4	positive regulation of locomotion	284; 652; 1277; 5743; 1956; 2149; 2159; 3491; 4638; 5156; 5159; 6347; 6366; 6387; 6591; 6863; 7057; 7060; 9353; 152007; 25960	CCL2; PTGS2; PDGFRA; BMP4; CYR61; PDGFRB; SNAI2; TAC1; THBS4; EGFR; MYLK; GPR124; THBS1; F2R; CXCL12; SLIT2; COL1A1; CCL21; GLIPR2; F10; ANGPT1	297	296
13.1709	321.589	GO:0080134	b	4	regulation of response to stress	2; 301; 729; 730; 1490; 1508; 5743; 1848; 1956; 2149; 2353; 3075; 3426; 3670; 3725; 4616; 4638; 5052; 5156; 5176; 5270; 5327; 6196; 6366; 6387; 6422; 6591; 6863; 7057; 7103; 7538; 8324; 8870; 9252; 23180; 6425; 22846	PTGS2; PDGFRA; ISL1; EGFR; PRDX1; A2M; SERPINE2; FZD7; TAC1; GADD45B; JUN; ZFP36; THBS1; RFTN1; CCL21; DUSP6; C7; C6; ANXA1; VASH1; FOS; CTSB; PLAT; SERPINF1; SNAI2; TSPAN8; CXCL12; RPS6KA2; SFRP1; RPS6KA5; CFH; CFI; SFRP5; MYLK; IER3; F2R; CTGF	925	921
14.1066	945.145	GO:0019838	m	3	growth factor binding	2; 1277; 1278; 1281; 1291; 1490; 1956; 3487; 3491; 4856; 5156; 5159; 5654; 7057	PDGFRB; PDGFRA; CYR61; EGFR; HTRA1; CTGF; COL1A2; IGFBP4; COL1A1; COL6A1; COL3A1; NOV; THBS1; A2M	116	116
17.8499	190.771	GO:0071495	b	3	cellular response to endogenous stimulus	111; 301; 652; 1277; 1278; 1281; 1291; 1490; 1508; 5743; 1843; 1848; 1956; 1959; 2331; 2353; 2354; 3397; 3670; 3725; 4005; 5156; 5159; 5654; 5972; 6347; 6422; 6591; 7025; 7026; 7057; 55959; 11075; 51422; 9353; 23213; 26508	CCL2; PTGS2; PDGFRA; PDGFRB; ISL1; FOSB; PRKAG2; EGFR; NR2F1; REN; COL3A1; THBS1; HTRA1; HEYL; EGR2; STMN2; JUN; SULF2; SULF1; NR2F2; SLIT2; FMOD; DUSP6; DUSP1; ANXA1; FOS; CTSB; SFRP1; SNAI2; ADCY5; BMP4; LMO2; ID1; CTGF; COL1A2; COL1A1; COL6A1	934	931
20.0566	470.126	GO:0035556	b	4	intracellular signal transduction	2; 111; 284; 65997; 652; 684; 1278; 1281; 1490; 5743; 1843; 1848; 1956; 2149; 2159; 2353; 2669; 3397; 3487; 3491; 3670; 3707; 3725; 3956; 4616; 5052; 5156; 5159; 5270; 5336; 5972; 5999; 6196; 6347; 6366; 6387; 6422; 6591; 6690; 7057; 7852; 8324; 8412; 8870; 9162; 9252; 9363; 9368; 51655; 115827; 51209; 51422; 9353; 85004; 152007; 151126; 57381; 58480; 26471; 100133941; 6425	CCL2; PTGS2; PDGFRA; RASD1; PDGFRB; ISL1; RAB9B; EGFR; PRDX1; PLCG2; REN; COL3A1; IER3; A2M; SERPINE2; RERG; FZD7; ZNF385B; GADD45B; JUN; THBS1; RGS4; GLIPR2; ITPKB; SLIT2; CXCR4; CCL21; DUSP6; ANGPT1; GEM; PRKAG2; CYR61; RASL11B; FOS; NUPR1; RHOU; CD24; RHOJ; SFRP1; RAB3C; IGFBP4; SNAI2; F10; CXCL12; BCAR3; ADCY5; RPS6KA2; BMP4; RAB33A; RPS6KA5; SLC9A3R1; DUSP1; SFRP5; LGALS1; ID1; F2R; CTGF; CO…	2183	2175
27.5264	620.402	GO:0061448	b	4	connective tissue development	59; 652; 1277; 1490; 2202; 3491; 4256; 5159; 6474; 6591; 7045; 7057; 55959; 23213; 91461; 51450; 25884; 130497	ACTA2; PDGFRB; PKDCC; BMP4; CYR61; EFEMP1; PRRX2; SULF2; SULF1; THBS1; CHRDL2; CTGF; MGP; COL1A1; SNAI2; TGFBI; OSR1; SHOX2	224	223
39.2066	1489.85	GO:0050840	m	2	extracellular matrix binding	633; 1634; 2199; 3491; 3956; 6678; 7045; 7057; 9353; 64093	DCN; CYR61; BGN; THBS1; SPARC; SLIT2; TGFBI; FBLN2; LGALS1; SMOC1	50	50
40.0766	869.812	GO:0060537	b	4	muscle tissue development	58; 652; 1634; 1948; 1959; 2296; 2353; 3670; 4629; 4638; 5156; 5159; 5308; 6474; 7026; 7832; 8854; 467; 26471; 26508; 130497	DCN; EFNB2; PDGFRA; BMP4; BTG2; FOS; EGR2; ISL1; NUPR1; MYH11; MYLK; NR2F2; SHOX2; ACTA1; ALDH1A2; ATF3; PITX2; OSR1; HEYL; PDGFRB; FOXC1	321	320
44.8437	938.515	GO:0001655	b	4	urogenital system development	59; 182; 284; 652; 1634; 2296; 2719; 3399; 5156; 5159; 5176; 5972; 6422; 55959; 8854; 9353; 23213; 26508; 100133941; 130497	ACTA2; DCN; PDGFRA; BMP4; ANGPT1; PDGFRB; OSR1; HEYL; SFRP1; ID3; SULF1; SULF2; GPC3; SERPINF1; ALDH1A2; REN; CD24; JAG1; FOXC1; SLIT2	290	290
45.8758	475.44	GO:0023051	b	3	regulation of signaling	2; 182; 216; 284; 590; 652; 684; 1277; 1281; 1490; 5743; 1843; 1848; 1956; 1959; 2149; 2159; 2719; 2824; 2978; 3397; 3487; 3491; 3670; 3707; 3725; 3741; 3956; 4616; 5052; 5156; 5159; 5270; 5327; 5654; 5972; 5999; 6347; 6366; 6387; 6422; 6474; 6591; 6690; 6863; 7057; 7837; 7852; 55959; 8324; 8406; 8788; 8870; 9162; 9368; 7432; 9353; 152007; 23213; 57381; 51450; 58480; 25960; 26508; 27147; 10013394…	CCL2; PTGS2; PDGFRA; PDGFRB; ISL1; EGFR; PRDX1; GPR124; SRPX; BCHE; GPM6B; COL3A1; KCNA5; ALDH1A1; SERPINE2; HEYL; DENND2A; FZD7; EGR2; TAC1; GADD45B; JUN; SULF2; SULF1; A2M; RGS4; GLIPR2; ITPKB; VIP; CXCR4; CCL21; ANGPT1; DUSP1; SPINK1; SLIT2; CYR61; BST2; RHOU; PLAT; RHOJ; GPC3; SLC9A3R1; IGFBP4; IER3; SNAI2; F10; CXCL12; THBS1; BMP4; DLK1; DGKI; DUSP6; SFRP5; CD24; LGALS1; ID1; F2R; CTGF; SHOX…	2579	2573
47.8992	481.81	GO:0070887	b	3	cellular response to chemical stimulus	111; 216; 301; 652; 1271; 1277; 1278; 1281; 1291; 1490; 1508; 5743; 1843; 1848; 1956; 1959; 2331; 2353; 2354; 2634; 2878; 3397; 3670; 3725; 3956; 4005; 5052; 5156; 5159; 5654; 5972; 6196; 6347; 6366; 6387; 6422; 6591; 6678; 7025; 7026; 7057; 7060; 7837; 7852; 55959; 8324; 8614; 8854; 9252; 9638; 10954; 11075; 467; 51422; 9353; 23213; 25960; 26508; 100133941; 130497	CCL2; PTGS2; PDGFRA; PDGFRB; ISL1; FOSB; PRKAG2; EGFR; PRDX1; SULF2; GPR124; SNAI2; REN; COL3A1; NR2F2; ALDH1A1; ALDH1A2; HEYL; FZD7; EGR2; THBS4; STMN2; JUN; CTGF; SULF1; HTRA1; SPARC; SLIT2; FMOD; CXCR4; CCL21; DUSP6; DUSP1; PDIA5; ANXA1; FOS; GBP2; CTSB; OSR1; CD24; NR2F1; SFRP1; CNTFR; LGALS1; CXCL12; ADCY5; RPS6KA2; BMP4; RPS6KA5; FEZ1; LMO2; ID1; GPX3; COL1A2; ATF3; COL1A1; COL6A1; STC2; TH…	2172	2165
53.2899	1076.82	GO:0010646	b	4	regulation of cell communication	2; 182; 216; 284; 590; 652; 684; 1277; 1281; 1490; 5743; 1843; 1848; 1956; 1959; 2149; 2159; 2719; 2824; 2978; 3397; 3487; 3491; 3670; 3707; 3725; 3741; 3956; 4616; 5052; 5156; 5159; 5270; 5327; 5654; 5972; 5999; 6347; 6366; 6387; 6422; 6474; 6591; 6690; 6863; 7057; 7837; 7852; 55959; 8324; 8406; 8788; 8870; 9162; 9368; 7432; 9353; 152007; 23213; 57381; 51450; 58480; 25960; 26508; 27147; 10013394…	CCL2; PTGS2; PDGFRA; PDGFRB; ISL1; EGFR; PRDX1; GPR124; SRPX; BCHE; GPM6B; COL3A1; KCNA5; ALDH1A1; SERPINE2; HEYL; DENND2A; FZD7; EGR2; TAC1; GADD45B; JUN; SULF2; SULF1; A2M; RGS4; GLIPR2; ITPKB; VIP; CXCR4; CCL21; ANGPT1; DUSP1; SPINK1; SLIT2; CYR61; BST2; RHOU; PLAT; RHOJ; GPC3; SLC9A3R1; IGFBP4; IER3; SNAI2; F10; CXCL12; THBS1; BMP4; DLK1; DGKI; DUSP6; SFRP5; CD24; LGALS1; ID1; F2R; CTGF; SHOX…	2588	2582
54.5066	532.608	GO:0072006	b	3	nephron development	59; 182; 284; 652; 2719; 5156; 5159; 55959; 23213; 26508; 100133941; 130497	ACTA2; PDGFRB; PDGFRA; BMP4; ANGPT1; HEYL; SULF2; SULF1; CD24; GPC3; OSR1; JAG1	86	86
70.0604	665.574	GO:0061061	b	3	muscle structure development	58; 71; 182; 652; 1271; 1293; 1634; 1948; 1959; 2296; 2353; 3399; 3670; 3956; 4629; 4638; 5156; 5159; 5308; 6474; 7026; 7832; 467; 26471; 26508	EFNB2; MYH11; PDGFRA; ACTA1; ACTG1; PDGFRB; ISL1; MYLK; PITX2; DCN; HEYL; BTG2; EGR2; NR2F2; JAG1; FOS; NUPR1; SHOX2; CNTFR; LGALS1; BMP4; ID3; ATF3; COL6A3; FOXC1	472	471
80.8933	364.02	GO:0007155	b	2	cell adhesion	284; 1277; 1281; 1291; 1292; 1293; 1295; 1490; 1948; 1956; 2199; 2824; 3491; 3956; 4045; 4256; 5156; 5270; 6347; 6366; 6387; 6422; 6591; 6695; 7045; 7057; 7060; 8082; 8324; 8406; 9638; 11117; 9353; 54510; 57502; 100133941; 64093; 64094	EFNB2; CCL2; PDGFRA; SSPN; EGFR; SMOC2; COL3A1; GPM6B; FBLN2; SMOC1; SERPINE2; FZD7; THBS4; THBS1; SLIT2; CCL21; ANGPT1; COL8A1; CYR61; NLGN4X; CD24; SNAI2; LGALS1; CXCL12; PCDH18; SFRP1; EMILIN1; FEZ1; SRPX; CTGF; MGP; SPOCK1; LSAMP; COL1A1; COL6A1; TGFBI; COL6A3; COL6A2	1032	1030
83.5639	1632.28	GO:0097305	b	4	response to alcohol	301; 1277; 1490; 5743; 1843; 1956; 2353; 2354; 5159; 6347; 6422; 6591; 7026; 7057; 6678; 8614; 8854; 9353; 58189	ANXA1; PTGS2; SFRP1; FOS; FOSB; EGFR; SPARC; NR2F2; WFDC1; CTGF; PDGFRB; COL1A1; SNAI2; CCL2; THBS1; DUSP1; STC2; ALDH1A2; SLIT2	269	269
105.865	978.54	GO:0032835	b	3	glomerulus development	59; 284; 652; 5156; 5159; 55959; 23213; 26508; 100133941; 130497	ACTA2; PDGFRB; PDGFRA; BMP4; HEYL; SULF2; SULF1; CD24; OSR1; ANGPT1	55	55
128.931	3563.88	GO:0005539	m	3	glycosaminoglycan binding	633; 652; 1490; 1634; 3075; 3491; 5270; 5764; 6347; 6422; 7057; 7060; 11095; 83716; 9353; 64094	DCN; PTN; BMP4; CYR61; CFH; CRISPLD2; THBS4; ADAMTS8; BGN; THBS1; CTGF; SFRP1; SLIT2; SMOC2; CCL2; SERPINE2	188	188
133.639	10958.4	GO:0048407	m	4	platelet-derived growth factor binding	1277; 1278; 1281; 1291; 5156; 5159	PDGFRB; PDGFRA; COL1A2; COL1A1; COL6A1; COL3A1	11	11
13.6703	58.2788	GO:0042330	b	2	taxis	60; 71; 284; 652; 1281; 1291; 1292; 1293; 1948; 1956; 1959; 3491; 3670; 3785; 4629; 5156; 5159; 6196; 6347; 6366; 6387; 7057; 7060; 7852; 9252; 9638; 9353; 25960; 100133941	EFNB2; MYH11; PDGFRA; ACTG1; PDGFRB; ISL1; EGFR; COL3A1; EGR2; THBS4; THBS1; GPR124; SLIT2; CXCR4; CCL21; ANGPT1; CYR61; KCNQ2; CD24; CCL2; CXCL12; COL6A3; RPS6KA2; BMP4; RPS6KA5; FEZ1; COL6A1; ACTB; COL6A2	647	646
13.6703	2584.13	GO:0006935	b	4	chemotaxis	60; 71; 284; 652; 1281; 1291; 1292; 1293; 1948; 1956; 1959; 3491; 3670; 3785; 4629; 5156; 5159; 6196; 6347; 6366; 6387; 7057; 7060; 7852; 9252; 9638; 9353; 25960; 100133941	EFNB2; MYH11; PDGFRA; ACTG1; PDGFRB; ISL1; EGFR; COL3A1; EGR2; THBS4; THBS1; GPR124; SLIT2; CXCR4; CCL21; ANGPT1; CYR61; KCNQ2; CD24; CCL2; CXCL12; COL6A3; RPS6KA2; BMP4; RPS6KA5; FEZ1; COL6A1; ACTB; COL6A2	647	646
159.577	3563.88	GO:0008201	m	3	heparin binding	652; 1490; 3075; 3491; 5270; 5764; 6347; 6422; 7057; 7060; 11095; 83716; 9353; 64094	CCL2; PTN; BMP4; CYR61; CFH; CRISPLD2; THBS4; ADAMTS8; THBS1; CTGF; SFRP1; SLIT2; SMOC2; SERPINE2	139	139
227.527	4166.59	GO:0044259	b	4	multicellular organismal macromolecule metabolic process	652; 1277; 1278; 1281; 1291; 1292; 1293; 1295; 1490; 1508; 2149; 3397; 5159	PDGFRB; COL8A1; BMP4; CTSB; ID1; F2R; CTGF; COL1A2; COL1A1; COL6A1; COL3A1; COL6A3; COL6A2	119	119
234.817	2113.35	GO:0051128	b	3	regulation of cellular component organization	284; 301; 652; 684; 1277; 1490; 1843; 2719; 2824; 3487; 3491; 3956; 4131; 4155; 4856; 4878; 5156; 5159; 5270; 5376; 5654; 6196; 6347; 6366; 6387; 6422; 6446; 6474; 6588; 6591; 6695; 6863; 7025; 7057; 7114; 23242; 8870; 9252; 9638; 11075; 9353; 84722; 85004; 152007; 58189; 91461; 57381; 58480	CCL2; PDGFRB; PDGFRA; STMN2; TMSB4X; SFRP1; WFDC1; PKDCC; GPM6B; GLIPR2; HTRA1; SERPINE2; RERG; TAC1; NR2F1; THBS1; SLIT2; CCL21; ANGPT1; MBP; NPPA; ANXA1; MAP1B; CYR61; COL1A1; PMP22; RHOU; RHOJ; SLN; GPC3; IGFBP4; SNAI2; LGALS1; CXCL12; RPS6KA2; BMP4; RPS6KA5; SGK1; FEZ1; DUSP1; PSRC1; IER3; CTGF; SHOX2; SPOCK1; BST2; COBL; NOV	1582	1581
2.44072	4334.13	GO:0007166	b	4	cell surface receptor signaling pathway	60; 71; 111; 174; 182; 187; 284; 301; 652; 1271; 1277; 1278; 1281; 1363; 1490; 1848; 1903; 1948; 1956; 2149; 2202; 2296; 2331; 2353; 2634; 2669; 2719; 2762; 2861; 2978; 3397; 3487; 3491; 3670; 3707; 3725; 4878; 5156; 5159; 5179; 5270; 5308; 5327; 5336; 5654; 5764; 5999; 6196; 6347; 6387; 6422; 6474; 6591; 6863; 7057; 7837; 7852; 55959; 8324; 8406; 8614; 8788; 9162; 9252; 9368; 7432; 51655; 51422;…	EFNB2; PDGFRB; PDGFRA; SNAI2; ACTG1; RASD1; ISL1; PRKAG2; EGFR; CPE; GPR124; PLCG2; DLK1; PITX2; COL3A1; SRPX; HTRA1; GPR37; PTN; HEYL; SLIT2; FZD7; S1PR3; TAC1; SLC9A3R1; JUN; SULF2; SULF1; THBS1; RGS4; RFTN1; GMDS; SERPINE2; FMOD; CXCR4; ANGPT1; PENK; GEM; NPPA; ANXA1; CYR61; FOS; EFEMP1; GBP2; SFRP1; PLAT; SHOX2; BMP4; ITPKB; IGFBP4; DGKI; CNTFR; CCL2; CXCL12; AFP; STC2; ADCY5; RPS6KA2; DUSP6;…	3257	3240
255.287	4399.95	GO:0070848	b	4	response to growth factor	111; 652; 1277; 1278; 1281; 1490; 1848; 1956; 2331; 2353; 3397; 3725; 5156; 5159; 5654; 6196; 6347; 6422; 6591; 7057; 6678; 55959; 9252; 9638; 11075; 9353; 23213; 25960; 26508	CCL2; PDGFRB; PDGFRA; STMN2; EGFR; GPR124; COL3A1; HTRA1; HEYL; JUN; SULF2; SULF1; THBS1; SPARC; SLIT2; FMOD; DUSP6; FOS; SFRP1; SNAI2; ADCY5; RPS6KA2; BMP4; RPS6KA5; FEZ1; ID1; CTGF; COL1A2; COL1A1	667	664
284.801	2497.48	GO:0010243	b	3	response to organonitrogen compound	111; 182; 230; 301; 590; 1277; 1278; 1281; 1291; 1490; 5743; 1843; 1956; 1959; 2353; 2354; 3725; 4878; 5156; 5327; 5972; 6347; 6387; 6422; 6678; 6863; 7832; 8614; 51422; 9353	CCL2; PTGS2; PDGFRA; FOSB; PRKAG2; EGFR; REN; COL3A1; BTG2; EGR2; TAC1; JUN; SPARC; SLIT2; JAG1; DUSP1; NPPA; ANXA1; FOS; PLAT; ALDOC; CXCL12; ADCY5; SFRP1; CTGF; COL1A2; COL1A1; COL6A1; BCHE; STC2	712	710
307.047	2625.25	GO:0009612	b	3	response to mechanical stimulus	58; 1277; 1281; 1634; 5743; 1956; 2353; 2354; 3725; 4878; 5270; 6347; 6387; 7057; 7832	DCN; PTGS2; ACTA1; BTG2; FOS; JUN; FOSB; EGFR; THBS1; COL1A1; COL3A1; CCL2; CXCL12; SERPINE2; NPPA	172	172
362.043	6061.63	GO:0001935	b	4	endothelial cell proliferation	284; 652; 3725; 6347; 6387; 7026; 7057; 7060; 8854; 7432; 23213; 22846	CCL2; BMP4; ANGPT1; VASH1; THBS4; JUN; SULF1; NR2F2; VIP; CXCL12; THBS1; ALDH1A2	101	101
474.273	3956.13	GO:1901698	b	3	response to nitrogen compound	111; 182; 230; 301; 590; 1277; 1278; 1281; 1291; 1490; 5743; 1843; 1956; 1959; 2353; 2354; 3725; 4878; 5156; 5327; 5972; 6347; 6387; 6422; 6678; 6863; 7832; 8614; 51422; 9353; 23180	CCL2; PTGS2; PDGFRA; FOSB; PRKAG2; EGFR; REN; COL3A1; BTG2; EGR2; TAC1; JUN; RFTN1; SPARC; SLIT2; JAG1; DUSP1; NPPA; ANXA1; FOS; PLAT; ALDOC; CXCL12; ADCY5; SFRP1; CTGF; COL1A2; COL1A1; COL6A1; BCHE; STC2	772	770
476.342	7753.79	GO:0051094	b	4	positive regulation of developmental process	182; 652; 729; 1277; 1490; 5743; 1948; 2353; 2824; 3491; 3670; 3707; 3725; 4131; 4745; 5176; 5270; 6387; 6422; 6474; 6591; 7057; 7852; 9308; 9638; 9353; 152007; 23242; 91461; 26508; 100133941; 130497	EFNB2; PTGS2; ISL1; PKDCC; GPM6B; GLIPR2; SERPINE2; HEYL; CD83; JUN; THBS1; ITPKB; SLIT2; CXCR4; JAG1; C6; MAP1B; CYR61; FOS; SFRP1; OSR1; CD24; SHOX2; SERPINF1; SNAI2; NELL1; CXCL12; BMP4; FEZ1; CTGF; COL1A1; COBL	815	815
620.054	4970.96	GO:0009887	b	3	organ morphogenesis	182; 652; 1277; 1278; 1295; 1363; 1490; 1634; 1948; 2296; 2719; 3397; 3399; 3491; 3670; 3725; 4256; 4638; 5156; 5159; 5308; 6347; 6422; 6474; 6591; 7057; 8854; 23213; 51450; 26508; 6425; 130497	EFNB2; CCL2; PDGFRA; PDGFRB; ISL1; CPE; MYLK; PITX2; ALDH1A2; DCN; HEYL; JUN; SULF1; THBS1; JAG1; COL8A1; CYR61; SFRP1; OSR1; SHOX2; GPC3; SNAI2; BMP4; SFRP5; ID3; ID1; CTGF; MGP; COL1A2; COL1A1; PRRX2; FOXC1	827	824
625.004	4970.96	GO:0001101	b	3	response to acid	590; 1277; 1278; 1281; 1291; 1490; 5743; 1843; 5156; 5159; 5176; 6347; 6366; 6422; 6678; 8324; 8854; 130497	SERPINF1; PTGS2; BCHE; SFRP1; PDGFRB; SPARC; PDGFRA; OSR1; CCL21; CTGF; COL1A2; COL1A1; COL6A1; COL3A1; CCL2; DUSP1; ALDH1A2; FZD7	272	271
628.019	9946.47	GO:0009966	b	4	regulation of signal transduction	2; 182; 216; 284; 652; 684; 1277; 1281; 1490; 5743; 1843; 1848; 1956; 2149; 2159; 2719; 2978; 3397; 3487; 3491; 3670; 3707; 3725; 3956; 4616; 5052; 5156; 5159; 5270; 5654; 5972; 5999; 6366; 6387; 6422; 6474; 6591; 6690; 7057; 7837; 7852; 55959; 8324; 8406; 8788; 8870; 9162; 9368; 7432; 9353; 152007; 23213; 57381; 51450; 58480; 25960; 26508; 27147; 100133941; 6425	PTGS2; PDGFRA; PDGFRB; ISL1; EGFR; PRDX1; GPR124; SRPX; REN; COL3A1; THBS1; ALDH1A1; SERPINE2; HEYL; DENND2A; FZD7; GADD45B; JUN; SULF2; SULF1; A2M; RGS4; GLIPR2; ITPKB; VIP; CXCR4; CCL21; ANGPT1; DUSP1; SPINK1; SLIT2; CYR61; BST2; RHOU; CD24; RHOJ; GPC3; SLC9A3R1; IGFBP4; IER3; SNAI2; F10; CXCL12; BMP4; DGKI; DUSP6; SFRP5; LGALS1; ID1; F2R; CTGF; SHOX2; HTRA1; COL1A1; DLK1; SFRP1; PRRX2; GUCA1A;…	2320	2314
774.442	14714.4	GO:1901681	m	2	sulfur compound binding	652; 1490; 2719; 3075; 3491; 5270; 5764; 6347; 6422; 7057; 7060; 11095; 83716; 9353; 64094	CCL2; PTN; BMP4; CYR61; CFH; CRISPLD2; THBS4; SFRP1; ADAMTS8; THBS1; CTGF; GPC3; SLIT2; SMOC2; SERPINE2	184	184
816.665	6347.72	GO:0044236	b	3	multicellular organismal metabolic process	652; 1277; 1278; 1281; 1291; 1292; 1293; 1295; 1490; 1508; 2149; 3397; 5159	PDGFRB; COL8A1; BMP4; CTSB; ID1; F2R; CTGF; COL1A2; COL1A1; COL6A1; COL3A1; COL6A3; COL6A2	132	132
864.178	13326.5	GO:0031175	b	4	neuron projection development	60; 71; 1281; 1291; 1292; 1293; 1948; 1956; 1959; 3670; 3725; 3785; 3956; 4131; 4155; 4629; 5376; 6196; 6387; 6474; 6695; 7025; 7832; 7852; 8324; 9252; 9638; 11075; 9353; 23242; 100133941	EFNB2; MYH11; ACTG1; STMN2; ISL1; EGFR; COL3A1; BTG2; FZD7; EGR2; JUN; SLIT2; CXCR4; MBP; MAP1B; KCNQ2; RPS6KA2; CD24; COBL; SHOX2; LGALS1; CXCL12; COL6A3; PMP22; RPS6KA5; FEZ1; SPOCK1; NR2F1; COL6A1; ACTB; COL6A2	791	790
945.713	14209.9	GO:0022603	b	4	regulation of anatomical structure morphogenesis	652; 729; 1277; 5743; 1848; 2296; 2719; 3397; 3670; 4131; 4155; 5176; 6347; 6387; 6422; 6474; 6591; 7057; 7060; 8324; 9353; 152007; 23213; 57381; 58480; 25960; 6425; 22846; 130497	CCL2; PTGS2; ISL1; FZD7; THBS4; SULF1; THBS1; GPR124; SLIT2; DUSP6; MBP; C6; MAP1B; GLIPR2; OSR1; RHOU; RHOJ; SHOX2; SFRP1; SERPINF1; SNAI2; CXCL12; BMP4; VASH1; SFRP5; ID1; GPC3; COL1A1; FOXC1	704	704
1030.56	7832.23	GO:0032989	b	3	cellular component morphogenesis	58; 60; 71; 652; 1277; 1281; 1291; 1292; 1293; 1948; 1956; 1959; 3397; 3670; 3785; 4131; 4155; 4629; 5156; 5159; 5376; 6196; 6347; 6387; 6422; 6474; 6591; 7852; 8324; 23242; 9252; 9638; 9353; 152007; 57381; 58480; 26508; 100133941	EFNB2; MYH11; PDGFRA; ACTA1; ACTG1; PDGFRB; ISL1; EGFR; COL3A1; HEYL; FZD7; EGR2; SLIT2; CXCR4; MBP; MAP1B; GLIPR2; KCNQ2; RPS6KA2; RHOU; CD24; COBL; SFRP1; SNAI2; CCL2; CXCL12; COL6A3; PMP22; BMP4; RPS6KA5; RHOJ; FEZ1; ID1; SHOX2; COL1A1; COL6A1; ACTB; COL6A2	1133	1130
103.125	15107.8	GO:0010941	b	4	regulation of cell death	284; 301; 652; 1271; 1490; 1508; 1611; 5743; 1843; 1848; 1956; 1959; 2149; 2296; 3397; 3399; 3491; 3670; 3725; 3956; 4616; 5159; 5292; 5336; 6196; 6347; 6366; 6387; 6422; 6446; 6591; 7057; 7832; 8406; 8854; 8870; 9368; 7432; 9353; 26471; 22822; 130497	CCL2; PTGS2; SNAI2; PDGFRB; ISL1; EGFR; PLCG2; SRPX; PHLDA1; ALDH1A2; BTG2; EGR2; GADD45B; JUN; VIP; THBS1; DAP; SLIT2; CCL21; DUSP6; DUSP1; ANXA1; CYR61; ANGPT1; PIM1; CTSB; NUPR1; OSR1; SFRP1; IER3; CNTFR; LGALS1; CXCL12; RPS6KA2; BMP4; SGK1; ID3; ID1; F2R; CTGF; SLC9A3R1; FOXC1	1340	1334
1112.21	8269.04	GO:0031589	b	3	cell-substrate adhesion	284; 1277; 1281; 1295; 1490; 2199; 2824; 3491; 3956; 6366; 6422; 6695; 7057; 8324; 11117; 64093; 64094	COL8A1; SFRP1; CYR61; EMILIN1; FZD7; COL1A1; THBS1; SMOC2; CCL21; CTGF; SPOCK1; FBLN2; GPM6B; COL3A1; LGALS1; ANGPT1; SMOC1	249	249
1124.71	16075.1	GO:0023056	b	4	positive regulation of signaling	182; 284; 652; 684; 1277; 1281; 1490; 5743; 1956; 2149; 2159; 2719; 3487; 3491; 3670; 3707; 3956; 4616; 5156; 5159; 5270; 6347; 6366; 6422; 6474; 6863; 7057; 7852; 55959; 8324; 8406; 9162; 9368; 152007; 23213; 51450; 100133941	CCL2; PTGS2; PDGFRA; PDGFRB; ISL1; EGFR; SLC9A3R1; COL3A1; LGALS1; SERPINE2; FZD7; TAC1; GADD45B; SULF2; SULF1; THBS1; ITPKB; CXCR4; CCL21; ANGPT1; GLIPR2; CYR61; COL1A1; CD24; GPC3; IGFBP4; DGKI; F10; BMP4; SRPX; F2R; CTGF; SHOX2; BST2; SFRP1; PRRX2; JAG1	1087	1084
1188.96	16588.8	GO:0030155	b	4	regulation of cell adhesion	284; 1277; 1295; 2199; 2824; 3491; 3956; 5270; 6366; 6387; 6422; 6591; 6695; 7045; 7057; 8324; 11117; 64093; 64094	COL8A1; CXCL12; CYR61; EMILIN1; FZD7; COL1A1; TGFBI; THBS1; SMOC2; SNAI2; SFRP1; SPOCK1; GPM6B; CCL21; FBLN2; LGALS1; ANGPT1; SMOC1; SERPINE2	317	316
153.73	1118.63	GO:0002682	b	3	regulation of immune system process	2; 60; 71; 182; 301; 652; 684; 729; 730; 1281; 1508; 1848; 1956; 2353; 3075; 3426; 3707; 3725; 3956; 4005; 5156; 5159; 5336; 6196; 6347; 6366; 6387; 6422; 6863; 7057; 7060; 7538; 9252; 9308; 10234; 9353; 23180; 100133941	CCL2; PDGFRB; PDGFRA; ACTG1; EGFR; PLCG2; COL3A1; A2M; TAC1; THBS4; JUN; THBS1; RFTN1; ITPKB; SLIT2; CCL21; DUSP6; C7; C6; ANXA1; FOS; CTSB; CD83; CD24; SFRP1; LGALS1; CXCL12; RPS6KA2; BMP4; RPS6KA5; CFH; CFI; LRRC17; LMO2; ZFP36; BST2; ACTB; JAG1	1153	1147
160.655	21893.9	GO:0030278	b	4	regulation of ossification	652; 1959; 2824; 3397; 3399; 3491; 4256; 4745; 6422; 6591; 6863; 91461; 64093; 130497	BMP4; CYR61; EGR2; TAC1; SFRP1; ID3; ID1; PKDCC; MGP; GPM6B; SNAI2; NELL1; SMOC1; OSR1	166	166
2201.27	29317	GO:0072012	b	4	glomerulus vasculature development	59; 284; 652; 5156; 5159; 130497	ACTA2; PDGFRB; PDGFRA; BMP4; OSR1; ANGPT1	16	16
3037	39548.5	GO:0007517	b	4	muscle organ development	58; 652; 1271; 1293; 1634; 1948; 1959; 2296; 2353; 3399; 3670; 4638; 5308; 6474; 7026; 7832; 467; 26471; 26508	EFNB2; DCN; HEYL; BMP4; BTG2; FOS; EGR2; ISL1; NUPR1; ID3; MYLK; PITX2; SHOX2; ACTA1; ATF3; CNTFR; COL6A3; NR2F2; FOXC1	335	335
337.597	56547.5	GO:0005102	m	3	receptor binding	2; 182; 284; 301; 652; 1271; 1281; 1490; 1948; 1956; 2149; 2202; 3491; 3670; 3741; 4856; 4878; 5156; 5159; 5179; 5270; 5764; 5972; 6347; 6366; 6387; 6422; 6863; 7045; 7057; 7060; 7837; 8324; 8614; 9368; 11095; 7432; 9353; 85004; 23452	EFNB2; PDGFRB; PDGFRA; ISL1; EGFR; SLC9A3R1; REN; COL3A1; KCNA5; A2M; SERPINE2; PTN; RERG; FZD7; TAC1; THBS4; ADAMTS8; THBS1; VIP; CCL21; ANGPT1; PENK; NPPA; ANXA1; CYR61; EFEMP1; SLIT2; SFRP1; CNTFR; CCL2; CXCL12; STC2; BMP4; F2R; CTGF; ANGPTL2; TGFBI; NOV; JAG1; PXDN	1289	1285
3508.85	44494.2	GO:0012501	b	4	programmed cell death	230; 284; 301; 652; 1271; 1490; 1508; 1611; 5743; 1843; 1848; 1956; 1959; 2149; 2296; 3397; 3399; 3491; 3670; 3725; 3956; 4616; 5159; 5292; 5336; 6196; 6347; 6366; 6387; 6422; 6446; 6591; 7057; 7832; 7852; 8406; 8854; 8870; 9368; 7432; 9353; 151126; 23213; 26471; 100133941; 6425; 22822; 130497	CCL2; PTGS2; SNAI2; PDGFRB; ISL1; EGFR; PLCG2; SRPX; PHLDA1; LGALS1; ALDH1A2; BTG2; EGR2; ZNF385B; GADD45B; JUN; VIP; SULF1; THBS1; DAP; SLIT2; CXCR4; CCL21; DUSP6; DUSP1; ANXA1; CYR61; ANGPT1; PIM1; CTSB; NUPR1; OSR1; CD24; SFRP1; IER3; CNTFR; ALDOC; CXCL12; RPS6KA2; BMP4; SGK1; SFRP5; ID3; ID1; F2R; CTGF; SLC9A3R1; FOXC1	1729	1721
3532.92	14308.3	GO:0065008	b	2	regulation of biological quality	2; 59; 60; 71; 174; 187; 216; 284; 301; 652; 730; 1277; 1278; 1281; 1363; 1382; 5743; 1903; 1956; 1959; 2149; 2159; 2296; 2571; 2824; 3397; 3670; 3725; 3741; 3956; 4005; 4131; 4155; 4878; 5052; 5156; 5159; 5270; 5327; 5336; 5972; 6196; 6347; 6366; 6387; 6422; 6446; 6678; 6863; 7057; 7103; 7114; 7538; 7852; 8292; 8614; 8854; 8870; 9162; 9368; 10170; 10954; 7432; 9353; 93664; 57381; 57502; 58480; 1…	ACTA2; PTGS2; PDGFRA; TSPAN8; ACTG1; PDGFRB; TMSB4X; ISL1; EGFR; CPE; PRDX1; COLQ; PLCG2; REN; CCL2; GPM6B; COL3A1; KCNA5; ALDH1A1; SERPINE2; GAD1; CRABP2; F2R; S1PR3; TAC1; SLC9A3R1; JUN; VIP; A2M; SPARC; DGKI; ALDH1A2; CXCR4; CCL21; ANGPT1; C7; NPPA; ANXA1; MAP1B; SLIT2; PDIA5; NLGN4X; RHOU; PLAT; RHOJ; SFRP1; IER3; F10; CXCL12; AFP; STC2; CADPS2; RPS6KA2; BMP4; APLNR; SGK1; MBP; LMO2; DHRS9; C…	2989	2985
3568.65	44494.2	GO:0033273	b	4	response to vitamin	590; 5743; 1956; 5308; 6347; 6422; 6591; 6678; 8614; 8854	CCL2; PTGS2; SFRP1; EGFR; SNAI2; SPARC; BCHE; PITX2; STC2; ALDH1A2	79	78
4877.28	18072.2	GO:0003006	b	2	developmental process involved in reproduction	174; 652; 1271; 5743; 2296; 5156; 5270; 5308; 5972; 6196; 6387; 6422; 7026; 7852; 8324; 8614; 9353; 117154; 23213; 26471; 6425; 130497	PTGS2; PDGFRA; REN; PITX2; SERPINE2; CXCL12; FZD7; SULF1; NR2F2; SLIT2; CXCR4; NUPR1; OSR1; SFRP1; CNTFR; DACH2; AFP; RPS6KA2; BMP4; SFRP5; STC2; FOXC1	459	459
490.849	18072.2	GO:0009628	b	2	response to abiotic stimulus	58; 230; 301; 1277; 1281; 1490; 1634; 5743; 1843; 1956; 2353; 2354; 2719; 2978; 3725; 3741; 4638; 4878; 5159; 5270; 5327; 5947; 6347; 6387; 6422; 6591; 6678; 6863; 7057; 7832; 7852; 8614; 100133941	CCL2; PTGS2; ACTA1; PDGFRB; FOSB; EGFR; COL3A1; KCNA5; SERPINE2; DCN; BTG2; TAC1; JUN; THBS1; SPARC; CXCR4; DUSP1; NPPA; ANXA1; FOS; PLAT; RBP1; GPC3; SNAI2; ALDOC; CXCL12; SFRP1; CD24; MYLK; CTGF; COL1A1; STC2; GUCA1A	953	948
5612.53	39989.3	GO:0044092	b	3	negative regulation of molecular function	2; 301; 652; 684; 1293; 1611; 1843; 1848; 2719; 3397; 3399; 3670; 3725; 4616; 5176; 5270; 5292; 5764; 5999; 6422; 6588; 6690; 6695; 7026; 7057; 9162; 9368; 51422; 9353; 58189; 26508; 6425	ISL1; PRKAG2; THBS1; A2M; SERPINE2; PTN; HEYL; GADD45B; JUN; NR2F2; RGS4; DGKI; DAP; SLIT2; DUSP6; DUSP1; SPINK1; ANXA1; PIM1; SLN; SFRP1; SERPINF1; WFDC1; BMP4; SFRP5; ID3; ID1; GPC3; SPOCK1; BST2; COL6A3; SLC9A3R1	909	905
5685.59	20023.2	GO:0065009	b	2	regulation of molecular function	2; 111; 216; 284; 301; 652; 684; 1293; 1490; 1508; 1611; 1843; 1848; 1956; 2149; 2192; 2296; 2353; 2719; 2978; 3397; 3399; 3491; 3670; 3725; 4616; 5156; 5159; 5176; 5270; 5292; 5308; 5336; 5764; 5999; 6347; 6366; 6422; 6446; 6588; 6690; 6695; 7026; 7057; 7852; 8412; 9162; 9252; 9368; 10954; 7432; 467; 51422; 9353; 84722; 58189; 26508; 27147; 100133941; 6425	CCL2; PDGFRB; PDGFRA; ISL1; PRKAG2; EGFR; PLCG2; ATF3; PITX2; FBLN1; NR2F2; ALDH1A1; SERPINE2; PTN; HEYL; DENND2A; GADD45B; PIM1; JUN; VIP; A2M; RGS4; DGKI; DAP; SLIT2; CXCR4; CCL21; DUSP6; DUSP1; PDIA5; SPINK1; ANXA1; CYR61; ANGPT1; FOS; CTSB; SFRP1; CD24; SLN; GPC3; SERPINF1; WFDC1; BCAR3; ADCY5; PSRC1; BMP4; RPS6KA5; SGK1; SLC9A3R1; SFRP5; ID3; ID1; F2R; CTGF; SPOCK1; BST2; COL6A3; GUCA1A; THB…	2467	2456
6702.62	81827.8	GO:0001667	b	4	ameboidal cell migration	284; 652; 5743; 1948; 3397; 3670; 5308; 6387; 6863; 7026; 7057; 7852; 9353; 152007; 25960; 22846	EFNB2; PTGS2; BMP4; GLIPR2; VASH1; ISL1; CXCR4; GPR124; ID1; NR2F2; CXCL12; SLIT2; TAC1; PITX2; ANGPT1; THBS1	248	248
7271.06	2453.98	GO:0044708	b	2	single-organism behavior	590; 5743; 1956; 1959; 2353; 3725; 5176; 5179; 5270; 5730; 5764; 6387; 6446; 6863; 7057; 7060; 7832; 7432; 57502	PTGS2; BTG2; SGK1; FOS; EGR2; JUN; THBS4; NLGN4X; EGFR; PTN; VIP; BCHE; PTGDS; SERPINF1; CXCL12; PENK; THBS1; SERPINE2; TAC1	354	354
7305.48	87367.6	GO:0006954	b	4	inflammatory response	2; 301; 729; 730; 5743; 1903; 1956; 2149; 2353; 3075; 3426; 3487; 3670; 5176; 6347; 6366; 6863; 7057; 7538; 7852; 8870; 9252; 26471; 64332	CCL2; PTGS2; ISL1; EGFR; NFKBIZ; A2M; S1PR3; TAC1; THBS1; CXCR4; CCL21; C7; C6; ANXA1; FOS; NUPR1; SERPINF1; IGFBP4; RPS6KA5; CFH; CFI; IER3; F2R; ZFP36	553	552
7635.46	53292.4	GO:0009790	b	3	embryo development	187; 284; 652; 729; 1277; 1382; 1843; 1848; 1956; 2296; 2719; 3399; 3491; 3670; 4005; 5156; 5159; 5308; 6422; 6474; 6591; 7026; 55959; 8324; 23242; 8788; 8854; 9353; 23213; 91461; 51450; 6425; 130497	PDGFRB; PDGFRA; ISL1; EGFR; PKDCC; DLK1; PITX2; ALDH1A2; CRABP2; FZD7; SULF2; SULF1; NR2F2; SLIT2; DUSP6; DUSP1; C6; GPC3; CYR61; ANGPT1; OSR1; SFRP1; SNAI2; BMP4; APLNR; SFRP5; LMO2; ID3; SHOX2; COL1A1; COBL; PRRX2; FOXC1	967	966
9570.54	3100.85	GO:0051674	b	2	localization of cell	284; 1277; 1278; 1490; 1948; 1956; 2296; 3397; 3491; 3670; 5156; 5159; 5308; 5327; 6347; 6366; 6387; 6591; 6695; 7025; 7026; 7057; 7060; 7852; 9353; 347733; 25960; 100133941	EFNB2; PDGFRB; PDGFRA; ISL1; EGFR; PITX2; THBS1; THBS4; NR2F1; NR2F2; GPR124; SLIT2; CXCR4; CCL21; ANGPT1; CYR61; PLAT; SNAI2; CCL2; CXCL12; TUBB2B; ID1; CTGF; COL1A2; SPOCK1; COL1A1; CD24; FOXC1	738	737
10449.4	122467	GO:0051049	b	4	regulation of transport	284; 301; 652; 684; 5743; 1956; 2149; 2719; 2824; 3670; 3741; 3755; 3785; 4131; 4638; 5052; 5159; 5270; 5336; 5652; 6347; 6366; 6387; 6422; 6446; 6588; 6591; 6690; 6863; 7057; 8324; 8614; 8870; 9368; 7432; 115827; 51422; 91461; 93664; 6425	CCL2; PTGS2; PDGFRB; KCNG1; PRKAG2; EGFR; PRDX1; PLCG2; PKDCC; GPM6B; PRSS8; KCNA5; SERPINE2; FZD7; TAC1; SLC9A3R1; THBS1; ISL1; CCL21; ANGPT1; SPINK1; ANXA1; MAP1B; SFRP1; KCNQ2; SLN; GPC3; RAB3C; SNAI2; CXCL12; BMP4; SGK1; SFRP5; CADPS2; MYLK; IER3; F2R; VIP; BST2; STC2	1342	1340
12661.9	39446.8	GO:0016049	b	2	cell growth	58; 684; 1490; 3487; 3491; 4131; 4856; 4878; 5270; 5654; 6387; 6422; 6446; 6695; 23242; 9353; 84722; 85004; 58189; 26471	MAP1B; ACTA1; CYR61; SGK1; SLIT2; NUPR1; PSRC1; WFDC1; CTGF; SFRP1; SPOCK1; IGFBP4; BST2; COBL; NOV; CXCL12; RERG; HTRA1; SERPINE2; NPPA	406	405
13205.8	167273	GO:0005201	m	2	extracellular matrix structural constituent	633; 1277; 1278; 1281; 2192; 2199; 4256; 7837; 11117	EMILIN1; COL1A1; BGN; MGP; COL1A2; FBLN2; COL3A1; FBLN1; PXDN	68	68
13319.7	9110.65	GO:0001775	b	3	cell activation	2; 301; 652; 684; 1277; 1278; 1281; 1490; 1956; 2149; 3707; 3725; 3956; 5156; 5270; 5336; 6347; 6366; 6387; 6422; 6678; 6863; 7057; 7114; 7852; 8324; 8459; 9162; 9308; 100133941	CCL2; PDGFRA; TMSB4X; EGFR; PLCG2; COL3A1; A2M; SERPINE2; FZD7; TAC1; CD83; JUN; THBS1; SPARC; ITPKB; CXCR4; CCL21; ANXA1; TPST2; COL1A1; CD24; SFRP1; LGALS1; CXCL12; BMP4; F2R; CTGF; COL1A2; BST2; DGKI	847	843
16165.2	18574.2	GO:0060429	b	4	epithelium development	59; 182; 230; 301; 652; 1508; 1956; 2719; 3397; 3399; 3491; 3725; 5270; 5308; 6387; 6422; 6591; 7026; 7852; 8324; 8854; 10170; 9353; 23242; 26508; 100133941; 6425; 130497	ACTA2; EGFR; PITX2; ALDH1A2; HEYL; FZD7; JUN; NR2F2; SERPINE2; CXCR4; JAG1; SLIT2; ANXA1; CYR61; CTSB; OSR1; CD24; SFRP1; SNAI2; ALDOC; CXCL12; BMP4; SFRP5; DHRS9; ID3; ID1; GPC3; COBL	757	756
1743.9	116944	GO:0048565	b	3	digestive tract development	652; 1281; 1956; 5156; 5308; 6422; 6474; 23242; 8854; 91461; 6425	PDGFRA; BMP4; SFRP5; EGFR; PKDCC; COBL; SHOX2; SFRP1; PITX2; COL3A1; ALDH1A2	116	116
21891.5	246401	GO:0097485	b	4	neuron projection guidance	60; 71; 1281; 1291; 1292; 1293; 1948; 1956; 1959; 3670; 3785; 4629; 6196; 6387; 7852; 9252; 9638; 9353; 100133941	EFNB2; MYH11; RPS6KA2; CXCL12; ACTG1; EGR2; ISL1; EGFR; CD24; FEZ1; KCNQ2; SLIT2; CXCR4; COL6A1; COL3A1; ACTB; COL6A2; COL6A3; RPS6KA5	380	380
22301.1	146672	GO:0003008	b	3	system process	58; 59; 72; 111; 284; 590; 652; 1277; 1278; 1490; 5743; 1956; 1959; 2149; 2202; 2296; 2353; 2978; 3725; 3741; 3785; 4629; 4638; 4878; 5176; 5179; 5270; 5764; 5972; 6196; 6387; 6446; 6588; 6591; 6863; 7045; 7832; 55959; 8082; 8870; 9172; 9368; 7432; 9353; 23213; 57502; 6425	ACTA2; PTGS2; ACTA1; ACTG2; MYH11; EGFR; BCHE; KCNA5; SERPINE2; PTN; BTG2; EGR2; TAC1; SLC9A3R1; JUN; SULF2; SULF1; VIP; ANGPT1; PENK; NPPA; FOS; EFEMP1; SLIT2; MYOM2; NLGN4X; KCNQ2; SLN; SERPINF1; TGFBI; SNAI2; CXCL12; ADCY5; RPS6KA2; BMP4; SGK1; SFRP5; MYLK; IER3; F2R; CTGF; COL1A2; SSPN; COL1A1; REN; GUCA1A; FOXC1	1777	1771
22655.2	246401	GO:0050920	b	4	regulation of chemotaxis	1948; 5156; 5159; 6347; 6366; 6387; 7057; 7060; 7852; 9353; 25960	EFNB2; PDGFRB; PDGFRA; THBS4; THBS1; GPR124; SLIT2; CXCR4; CCL21; CCL2; CXCL12	119	119
23016.5	246401	GO:0000902	b	4	cell morphogenesis	60; 71; 652; 1277; 1281; 1291; 1292; 1293; 1948; 1956; 1959; 3397; 3670; 3785; 4131; 4155; 4629; 6196; 6347; 6387; 6422; 6474; 6591; 7852; 8324; 9252; 9638; 9353; 152007; 23242; 57381; 58480; 26508; 100133941	EFNB2; MYH11; ACTG1; ISL1; EGFR; COL3A1; HEYL; FZD7; EGR2; SLIT2; CXCR4; MBP; MAP1B; GLIPR2; SFRP1; KCNQ2; RHOU; CD24; COBL; SHOX2; SNAI2; CCL2; CXCL12; COL6A3; RPS6KA2; BMP4; RPS6KA5; RHOJ; FEZ1; ID1; COL1A1; COL6A1; ACTB; COL6A2	1067	1064
231.264	246401	GO:0060485	b	4	mesenchyme development	182; 652; 2296; 3670; 5159; 5308; 6422; 6591; 7057; 8854; 26508; 130497	PDGFRB; HEYL; BMP4; ISL1; OSR1; THBS1; SNAI2; SFRP1; ALDH1A2; PITX2; JAG1; FOXC1	146	146
23919.8	154351	GO:0008219	b	3	cell death	230; 284; 301; 652; 1271; 1490; 1508; 1611; 5743; 1843; 1848; 1956; 1959; 2149; 2296; 3397; 3399; 3491; 3670; 3725; 3956; 4616; 5159; 5292; 5336; 5376; 6196; 6347; 6366; 6387; 6422; 6446; 6591; 7057; 7832; 7852; 8406; 8854; 8870; 9368; 7432; 9353; 151126; 23213; 26353; 26471; 100133941; 6425; 22822; 130497	CCL2; PTGS2; SNAI2; PDGFRB; ISL1; EGFR; PLCG2; SRPX; PHLDA1; LGALS1; ALDH1A2; BTG2; EGR2; ZNF385B; GADD45B; JUN; VIP; SULF1; THBS1; DAP; SLIT2; CXCR4; CCL21; OSR1; DUSP6; DUSP1; ANXA1; CYR61; ANGPT1; PIM1; CTSB; NUPR1; RPS6KA2; HSPB8; CD24; SFRP1; IER3; CNTFR; ALDOC; CXCL12; PMP22; BMP4; SGK1; SFRP5; ID3; ID1; F2R; CTGF; SLC9A3R1; FOXC1	1958	1950
25073.4	75220.1	GO:0016265	b	2	death	230; 284; 301; 652; 1271; 1490; 1508; 1611; 5743; 1843; 1848; 1956; 1959; 2149; 2296; 3397; 3399; 3491; 3670; 3725; 3956; 4616; 5159; 5292; 5336; 5376; 6196; 6347; 6366; 6387; 6422; 6446; 6591; 7057; 7832; 7852; 8406; 8854; 8870; 9368; 7432; 9353; 151126; 23213; 26353; 100133941; 26471; 6425; 22822; 130497	CCL2; PTGS2; SNAI2; PDGFRB; ISL1; EGFR; PLCG2; SRPX; PHLDA1; LGALS1; ALDH1A2; BTG2; EGR2; ZNF385B; GADD45B; JUN; VIP; SULF1; THBS1; DAP; SLIT2; CXCR4; CCL21; OSR1; DUSP6; DUSP1; ANXA1; CYR61; ANGPT1; PIM1; CTSB; NUPR1; RPS6KA2; HSPB8; CD24; SFRP1; IER3; CNTFR; ALDOC; CXCL12; PMP22; BMP4; SGK1; SFRP5; ID3; ID1; F2R; CTGF; SLC9A3R1; FOXC1	1961	1953
34717.8	219879	GO:0030030	b	3	cell projection organization	60; 71; 1281; 1291; 1292; 1293; 1948; 1956; 1959; 3670; 3725; 3785; 3956; 4131; 4155; 4629; 4638; 5376; 6196; 6366; 6387; 6474; 6695; 7025; 7832; 7852; 8324; 23242; 9252; 9368; 9638; 11075; 9353; 100133941	EFNB2; MYH11; ACTG1; STMN2; ISL1; EGFR; COL3A1; BTG2; FZD7; EGR2; SLC9A3R1; JUN; SLIT2; CXCR4; CCL21; MBP; MAP1B; KCNQ2; RPS6KA2; CD24; COBL; SHOX2; LGALS1; CXCL12; COL6A3; PMP22; RPS6KA5; FEZ1; MYLK; SPOCK1; NR2F1; COL6A1; ACTB; COL6A2	1086	1083
38367.4	40148.7	GO:0050790	b	4	regulation of catalytic activity	2; 111; 216; 284; 301; 652; 684; 1293; 1490; 1508; 1611; 1843; 1848; 1956; 2149; 2192; 2719; 2978; 3491; 3725; 4616; 5156; 5159; 5176; 5270; 5292; 5764; 5999; 6347; 6366; 6422; 6446; 6588; 6690; 6695; 7026; 7057; 7852; 8412; 9162; 9368; 10954; 7432; 467; 51422; 9353; 84722; 58189; 27147; 100133941; 6425	CCL2; PDGFRB; PDGFRA; PRKAG2; EGFR; SLC9A3R1; FBLN1; NR2F2; ALDH1A1; SERPINE2; PTN; DENND2A; GADD45B; JUN; VIP; A2M; RGS4; DGKI; DAP; SLIT2; CXCR4; CCL21; DUSP6; DUSP1; PDIA5; SPINK1; ANXA1; CYR61; ANGPT1; PIM1; CTSB; SFRP1; CD24; SLN; GPC3; SERPINF1; WFDC1; BCAR3; ADCY5; PSRC1; BMP4; SGK1; SFRP5; F2R; CTGF; SPOCK1; BST2; COL6A3; GUCA1A; THBS1; ATF3	2050	2040
40526.4	416639	GO:0055123	b	4	digestive system development	652; 1281; 1956; 5156; 5308; 6422; 6474; 8854; 23242; 91461; 6425	PDGFRA; BMP4; SFRP5; EGFR; PKDCC; COBL; SHOX2; SFRP1; PITX2; COL3A1; ALDH1A2	126	126
44615.4	450769	GO:0007611	b	4	learning or memory	590; 5743; 1956; 1959; 2353; 3725; 5176; 5764; 6446; 6863; 7832; 7432; 57502	PTGS2; BTG2; SGK1; FOS; EGR2; JUN; NLGN4X; EGFR; PTN; VIP; BCHE; TAC1; SERPINF1	185	185
47781.9	47457.9	GO:0001558	b	4	regulation of cell growth	684; 1490; 3487; 3491; 4131; 4856; 4878; 5270; 5654; 6387; 6422; 6446; 6695; 9353; 84722; 85004; 58189	MAP1B; SFRP1; CYR61; SGK1; SLIT2; PSRC1; CTGF; SPOCK1; IGFBP4; BST2; WFDC1; NOV; CXCL12; RERG; HTRA1; SERPINE2; NPPA	324	323
49119.8	305436	GO:2000241	b	3	regulation of reproductive process	652; 5176; 5327; 6422; 6690; 8459; 7432; 23213; 26471	SFRP1; TPST2; NUPR1; SULF1; PLAT; VIP; BMP4; SERPINF1; SPINK1	79	79
51879.1	50668.6	GO:0030036	b	4	actin cytoskeleton organization	58; 71; 684; 1490; 2824; 4629; 4638; 5156; 5159; 6366; 6387; 6422; 6863; 7114; 9368; 9353; 22998; 23242; 57381; 58480; 27295	MYH11; PDGFRA; ACTA1; ACTG1; PDGFRB; TMSB4X; TAC1; SLC9A3R1; BST2; MYLK; RHOU; COBL; CTGF; SFRP1; SLIT2; GPM6B; CCL21; RHOJ; CXCL12; LIMCH1; PDLIM3	485	484
5843.98	356900	GO:0040008	b	3	regulation of growth	652; 684; 1490; 1848; 2296; 2719; 3487; 3491; 4131; 4856; 4878; 5270; 5654; 6387; 6422; 6446; 6695; 8614; 9353; 84722; 85004; 58189; 6425	HTRA1; SERPINE2; RERG; SLIT2; DUSP6; NPPA; MAP1B; CYR61; SFRP1; IGFBP4; WFDC1; CXCL12; NOV; PSRC1; BMP4; SGK1; SFRP5; CTGF; GPC3; SPOCK1; BST2; STC2; FOXC1	575	574
58827.3	558859	GO:0005515	m	2	protein binding	2; 58; 59; 60; 71; 111; 182; 230; 284; 301; 590; 652; 684; 729; 1271; 1277; 1278; 1281; 1291; 1292; 1363; 1490; 1508; 1611; 1634; 5743; 1843; 1948; 1956; 1959; 2149; 2159; 2171; 2202; 2296; 2353; 2354; 2571; 2634; 2669; 2719; 2878; 3075; 3397; 3399; 3487; 3491; 3670; 3707; 3725; 3741; 3785; 3956; 4005; 4045; 4131; 4155; 4616; 4629; 4638; 4745; 4856; 4878; 5052; 5156; 5159; 5179; 5270; 5292; 5308;…	PTGS2; ACTG1; PDGFRB; ISL1; PRKAG2; CPE; GLIPR2; THBS1; LGALS1; DCN; SAMD11; GADD45B; ADAMTS8; CTSB; NOMO2; CD24; RAB9B; CXCL12; ADCY5; PSRC1; BMP4; MYLK; F2R; VIP; ANGPTL2; LSAMP; BST2; ACTB; PXDN; ACTA2; ACTA1; STMN2; COLQ; BCHE; COL3A1; PHLDA1; SERPINE2; PTN; EGR2; THBS4; PDLIM3; JUN; ZFP36; GAD1; ITPKB; FAM129A; CCL21; ANGPT1; GEM; NPPA; MAP1B; FOS; EFEMP1; GBP2; KCNQ2; RHOU; SHD; IGFBP4; CNT…	8455	8431
76700.5	736828	GO:0003007	b	4	heart morphogenesis	182; 652; 1363; 2296; 3491; 3670; 3725; 5308; 6474; 6591; 7057; 8854; 26508	HEYL; BMP4; CYR61; ISL1; JUN; CPE; THBS1; SNAI2; SHOX2; ALDH1A2; PITX2; JAG1; FOXC1	194	194
86594.2	818455	GO:0050795	b	4	regulation of behavior	1948; 5156; 5159; 5730; 6347; 6366; 6387; 7057; 7060; 7852; 9353; 25960	EFNB2; PDGFRB; PDGFRA; THBS4; THBS1; GPR124; SLIT2; CXCR4; CCL21; PTGDS; CCL2; CXCL12	165	165
89731.6	834646	GO:0051051	b	4	negative regulation of transport	301; 684; 5743; 2149; 2824; 3741; 4131; 5270; 6422; 6588; 6591; 6690; 7057; 9368; 7432; 91461; 6425	ANXA1; PTGS2; MAP1B; SFRP1; SFRP5; SLC9A3R1; BST2; VIP; THBS1; PKDCC; F2R; SLN; SPINK1; GPM6B; SNAI2; KCNA5; SERPINE2	339	338
95004.8	570029	GO:0035295	b	3	tube development	182; 652; 1490; 1956; 2296; 2719; 3397; 5156; 5308; 6387; 6422; 6678; 7852; 23242; 8854; 83716; 9353; 91461; 26508; 130497	CRISPLD2; PDGFRA; BMP4; CXCL12; HEYL; SFRP1; EGFR; SPARC; ID1; PKDCC; COBL; CTGF; GPC3; ALDH1A2; CXCR4; PITX2; OSR1; JAG1; FOXC1; SLIT2	460	460
109295	644464	GO:0006952	b	3	defense response	2; 60; 71; 111; 301; 684; 729; 730; 1508; 5743; 1848; 1903; 1956; 2149; 2353; 2634; 3075; 3426; 3487; 3670; 3725; 5052; 5156; 5159; 5176; 5179; 5336; 6196; 6347; 6366; 6863; 7057; 7538; 7852; 8870; 9252; 9308; 23180; 26471; 64332	CCL2; PTGS2; PDGFRA; ACTG1; PDGFRB; ISL1; EGFR; PRDX1; NFKBIZ; PLCG2; A2M; S1PR3; TAC1; CD83; JUN; THBS1; RFTN1; CXCR4; CCL21; DUSP6; C7; C6; ANXA1; FOS; GBP2; CTSB; NUPR1; SERPINF1; IGFBP4; ADCY5; RPS6KA2; RPS6KA5; CFH; CFI; PENK; IER3; F2R; ZFP36; BST2; ACTB	1478	1467
112531	1.03036e+06	GO:0051591	b	4	response to cAMP	1277; 1843; 1959; 2353; 2354; 3725; 5327; 5972; 6678	FOS; EGR2; FOSB; JUN; PLAT; SPARC; REN; COL1A1; DUSP1	87	87
116822	677173	GO:0048729	b	3	tissue morphogenesis	182; 652; 1956; 2296; 2719; 3491; 3670; 4638; 5308; 6387; 6422; 6474; 6591; 7852; 23242; 8854; 9353; 23213; 26508; 6425; 130497	HEYL; BMP4; CYR61; SFRP5; ISL1; SFRP1; EGFR; MYLK; SULF1; OSR1; COBL; SNAI2; CXCL12; GPC3; ALDH1A2; CXCR4; PITX2; SHOX2; JAG1; FOXC1; SLIT2	509	509
120246	1.08407e+06	GO:0002684	b	4	positive regulation of immune system process	2; 60; 71; 729; 730; 1508; 1848; 2353; 3075; 3426; 3707; 3725; 3956; 5336; 6196; 6347; 6366; 6387; 6863; 7057; 7060; 9252; 9308; 23180; 100133941	CCL2; ACTG1; PLCG2; A2M; TAC1; THBS4; JUN; THBS1; RFTN1; ITPKB; CCL21; DUSP6; C7; C6; FOS; CTSB; CD24; LGALS1; CXCL12; RPS6KA2; RPS6KA5; CFH; CFI; ACTB; CD83	696	691
140272	2.26602e+06	GO:0009986	c	2	cell surface	301; 633; 684; 1956; 2159; 3956; 5156; 5270; 5327; 6387; 6422; 7057; 7852; 55959; 8406; 8788; 9308; 9353; 23213; 57502; 25960; 100133941	PDGFRA; EGFR; BGN; DLK1; LGALS1; SERPINE2; CXCL12; CD83; SULF2; SULF1; THBS1; GPR124; SLIT2; CXCR4; ANXA1; NLGN4X; PLAT; F10; CD24; SFRP1; SRPX; BST2	561	559
141054	1.24961e+06	GO:0003013	b	4	circulatory system process	59; 284; 1278; 1490; 5743; 1956; 2149; 2296; 3741; 4878; 5972; 6196; 6387; 6446; 6863; 8870; 7432; 9353	ACTA2; PTGS2; RPS6KA2; KCNA5; CXCL12; SGK1; TAC1; EGFR; VIP; IER3; F2R; CTGF; COL1A2; SLIT2; REN; ANGPT1; FOXC1; NPPA	391	389
142873	1.24961e+06	GO:0046683	b	4	response to organophosphorus	1277; 5743; 1843; 1959; 2353; 2354; 3725; 5327; 5972; 6678	PTGS2; FOS; EGR2; FOSB; JUN; PLAT; SPARC; REN; COL1A1; DUSP1	115	115
160918	917233	GO:0007420	b	3	brain development	60; 652; 1281; 1956; 1959; 2296; 3670; 4155; 5270; 5308; 6387; 6422; 7025; 7026; 7832; 7852; 8324; 8854; 9353; 54510; 57502; 6425; 22822	ISL1; EGFR; PITX2; COL3A1; PHLDA1; SERPINE2; BTG2; FZD7; EGR2; NR2F1; NR2F2; ALDH1A2; CXCR4; MBP; SLIT2; NLGN4X; SFRP1; CXCL12; PCDH18; BMP4; SFRP5; ACTB; FOXC1	612	609
162776	5.16321e+06	GO:0031988	c	3	membrane-bounded vesicle	2; 58; 60; 71; 216; 230; 284; 301; 633; 684; 730; 1278; 1291; 1292; 1293; 1295; 1363; 1382; 1508; 1956; 2171; 2192; 2199; 2202; 2571; 2719; 2762; 2878; 3426; 3956; 4256; 4629; 4638; 5052; 5159; 5176; 5270; 5327; 5336; 5652; 5654; 5730; 6387; 6422; 6678; 7045; 7057; 7114; 7832; 7852; 8082; 8404; 8459; 9368; 11098; 11117; 115827; 83716; 116496; 51209; 9353; 152007; 23180; 23452; 25878; 93664; 22822	SSPN; MYH11; ACTA1; ACTG1; PDGFRB; TMSB4X; RAB9B; EGFR; CPE; BGN; GLIPR2; PLCG2; FABP5; PRSS8; FBLN2; FBLN1; THBS1; PHLDA1; A2M; SERPINE2; GAD1; BTG2; CRABP2; MXRA5; SLC9A3R1; RFTN1; ALDH1A1; SPARC; GMDS; FAM129A; SLIT2; CRISPLD2; CXCR4; PTGDS; ANGPT1; C7; ANXA1; HTRA1; COL8A1; TPST2; EFEMP1; CTSB; PRSS23; PLAT; GPC3; SERPINF1; PRDX1; SPARCL1; ALDOC; CXCL12; RAB3C; ACTB; SFRP1; EMILIN1; CFI; CADP…	3176	3162
176774	1.52338e+06	GO:0051338	b	4	regulation of transferase activity	111; 284; 652; 1843; 1848; 1956; 2149; 3491; 4616; 5156; 5159; 5292; 5999; 6347; 6366; 6422; 7026; 7057; 7852; 9368; 10954; 467; 51422; 84722; 100133941; 6425	CCL2; PDGFRB; PDGFRA; PRKAG2; EGFR; THBS1; GADD45B; NR2F2; RGS4; CXCR4; CCL21; DUSP6; DUSP1; CYR61; ANGPT1; PIM1; PDIA5; CD24; SFRP1; ADCY5; PSRC1; BMP4; SFRP5; F2R; SLC9A3R1; ATF3	758	754
178042	5.16321e+06	GO:0005589	c	3	collagen type VI	1291; 1293; 1634	COL6A1; DCN; COL6A3	3	3
181281	2.26602e+06	GO:0031982	c	2	vesicle	2; 58; 60; 71; 216; 230; 284; 301; 633; 684; 730; 1278; 1291; 1292; 1293; 1295; 1363; 1382; 1508; 1956; 2171; 2192; 2199; 2202; 2571; 2719; 2762; 2878; 3426; 3956; 4256; 4629; 4638; 5052; 5159; 5176; 5270; 5327; 5336; 5652; 5654; 5730; 6387; 6422; 6678; 7045; 7057; 7114; 7832; 7852; 8082; 8404; 8459; 9368; 11075; 11098; 11117; 115827; 83716; 116496; 51209; 9353; 152007; 93664; 23180; 23452; 25878…	SSPN; MYH11; ACTA1; ACTG1; PDGFRB; TMSB4X; RAB9B; EGFR; CPE; BGN; GLIPR2; PLCG2; FABP5; PRSS8; FBLN2; FBLN1; THBS1; PHLDA1; A2M; SERPINE2; GAD1; BTG2; CRABP2; MXRA5; SLC9A3R1; STMN2; RFTN1; ALDH1A1; SPARC; GMDS; FAM129A; SLIT2; CRISPLD2; CXCR4; PTGDS; ANGPT1; C7; ANXA1; HTRA1; COL8A1; TPST2; EFEMP1; CTSB; PRSS23; PLAT; GPC3; SERPINF1; PRDX1; SPARCL1; ALDOC; CXCL12; RAB3C; ACTB; SFRP1; EMILIN1; CF…	3252	3238
211011	1.79206e+06	GO:0010632	b	4	regulation of epithelial cell migration	284; 652; 5743; 6863; 7026; 7057; 9353; 152007; 25960; 22846	PTGS2; BMP4; GLIPR2; VASH1; TAC1; NR2F2; GPR124; SLIT2; ANGPT1; THBS1	120	120
256932	1.4405e+06	GO:0030029	b	3	actin filament-based process	58; 71; 684; 1490; 2824; 4629; 4638; 5156; 5159; 6366; 6387; 6422; 6863; 7114; 23242; 9368; 9353; 22998; 57381; 58480; 27295	MYH11; PDGFRA; ACTA1; ACTG1; PDGFRB; TMSB4X; TAC1; SLC9A3R1; BST2; MYLK; RHOU; COBL; CTGF; SFRP1; SLIT2; GPM6B; CCL21; RHOJ; CXCL12; LIMCH1; PDLIM3	536	535
264215	2.21186e+06	GO:0031214	b	4	biomineral tissue development	652; 1277; 5743; 2719; 2824; 4256; 4745; 5764; 91461; 130497	PTGS2; BMP4; PTN; COL1A1; OSR1; PKDCC; MGP; GPM6B; NELL1; GPC3	123	123
284369	2.34705e+06	GO:0022617	b	4	extracellular matrix disassembly	2; 1277; 1278; 1281; 1291; 1292; 1293; 1295; 1508; 1634	DCN; COL8A1; CTSB; COL1A2; COL1A1; COL6A1; COL3A1; COL6A3; COL6A2; A2M	124	124
310009	2.52312e+06	GO:0009893	b	4	positive regulation of metabolic process	111; 182; 284; 301; 652; 729; 1277; 1490; 5743; 1956; 1959; 2149; 2296; 2353; 2719; 2978; 3487; 3491; 3670; 3725; 4005; 4616; 5156; 5159; 5292; 5308; 6196; 6347; 6366; 6422; 6474; 6591; 7025; 7026; 7057; 7060; 7538; 7832; 7852; 8324; 8854; 8870; 9252; 10954; 7432; 467; 116496; 51422; 84722; 152007; 26471; 26508; 100133941; 130497	CCL2; PTGS2; PDGFRA; PDGFRB; ISL1; PRKAG2; EGFR; NR2F1; PITX2; GLIPR2; THBS1; ALDH1A2; HEYL; BTG2; FZD7; EGR2; GADD45B; PIM1; JUN; ZFP36; NR2F2; FAM129A; VIP; CXCR4; CCL21; OSR1; ANGPT1; C6; ANXA1; NUPR1; CYR61; FOS; PDIA5; SFRP1; PSRC1; CD24; GPC3; IGFBP4; SNAI2; ADCY5; RPS6KA2; BMP4; RPS6KA5; THBS4; LMO2; IER3; F2R; CTGF; SHOX2; ATF3; COL1A1; GUCA1A; JAG1; FOXC1	2382	2375
32815.1	2.49394e+06	GO:0097367	m	2	carbohydrate derivative binding	58; 59; 60; 71; 72; 111; 65997; 633; 652; 1490; 1508; 1634; 1956; 2634; 2669; 2719; 3075; 3491; 3707; 3956; 4629; 4638; 5156; 5159; 5270; 5292; 5764; 6196; 6347; 6422; 6446; 7057; 7060; 9162; 9252; 9363; 11095; 51655; 343450; 115827; 83716; 51209; 51422; 9353; 85004; 347733; 91461; 57381; 58480; 388228; 64094	ACTA2; MYH11; PDGFRA; ACTA1; ACTG1; ACTG2; PDGFRB; RAB9B; EGFR; BGN; PKDCC; CCL2; SMOC2; SERPINE2; DCN; PTN; RERG; RASD1; THBS4; ADAMTS8; THBS1; ITPKB; SLIT2; TUBB2B; GEM; CRISPLD2; PRKAG2; CYR61; RASL11B; PIM1; GBP2; CTSB; SFRP1; RHOU; RHOJ; GPC3; RAB3C; LGALS1; SBK1; RPS6KA5; ADCY5; RPS6KA2; BMP4; RAB33A; SGK1; CFH; MYLK; CTGF; KCNT2; ACTB; DGKI	2204	2192
345449	1.90554e+06	GO:0048546	b	3	digestive tract morphogenesis	652; 1956; 5156; 5308; 6422; 6474; 6425	PDGFRA; SFRP1; SFRP5; EGFR; SHOX2; BMP4; PITX2	53	53
353431	1.91863e+06	GO:0070482	b	3	response to oxygen levels	230; 1490; 5743; 3741; 4878; 5159; 5327; 6347; 6387; 6422; 7057; 7852; 8614; 100133941	CCL2; PTGS2; CXCL12; STC2; PDGFRB; CD24; PLAT; CTGF; SFRP1; CXCR4; ALDOC; KCNA5; THBS1; NPPA	260	258
356130	2.85879e+06	GO:0030574	b	4	collagen catabolic process	1277; 1278; 1281; 1291; 1292; 1293; 1295; 1508	COL8A1; CTSB; COL1A2; COL1A1; COL6A1; COL3A1; COL6A3; COL6A2	75	75
366013	2.89843e+06	GO:0009792	b	4	embryo development ending in birth or egg hatching	284; 652; 729; 1277; 1956; 2296; 3491; 3670; 5156; 5159; 5308; 6422; 6474; 7026; 55959; 8788; 8854; 9353; 23213; 23242; 51450; 130497	PDGFRB; PDGFRA; ISL1; EGFR; DLK1; PITX2; ALDH1A2; SULF2; SULF1; NR2F2; SLIT2; ANGPT1; C6; CYR61; SFRP1; OSR1; SHOX2; BMP4; COL1A1; COBL; PRRX2; FOXC1	593	593
395454	3.08981e+06	GO:1901654	b	4	response to ketone	1843; 1956; 2353; 2354; 6347; 6366; 6422; 7057; 9353	CCL2; SFRP1; FOS; FOSB; EGFR; THBS1; SLIT2; CCL21; DUSP1	101	101
406481	3.13418e+06	GO:0014074	b	4	response to purine-containing compound	1277; 5743; 1843; 1959; 2353; 2354; 3725; 5327; 5972; 6678	PTGS2; FOS; EGR2; FOSB; JUN; PLAT; SPARC; REN; COL1A1; DUSP1	129	129
457767	2.44619e+06	GO:0007584	b	3	response to nutrient	590; 1277; 5743; 1956; 5308; 6347; 6422; 6591; 6678; 8614; 8854	CCL2; PTGS2; SFRP1; EGFR; SNAI2; SPARC; BCHE; COL1A1; PITX2; STC2; ALDH1A2	162	161
477668	4.77668e+06	GO:0043230	c	2	extracellular organelle	2; 58; 60; 71; 216; 230; 284; 301; 633; 684; 730; 1278; 1291; 1292; 1293; 1295; 1363; 1382; 1508; 2171; 2192; 2199; 2202; 2719; 2762; 2878; 3426; 3956; 4256; 4638; 5052; 5159; 5176; 5327; 5336; 5652; 5654; 5730; 6387; 6422; 7045; 7057; 7832; 7852; 8404; 8459; 9368; 11098; 11117; 116496; 9353; 152007; 23180; 23452; 25878	PDGFRB; ACTA1; ACTG1; CPE; BGN; PLCG2; FABP5; PRSS8; FBLN2; FBLN1; THBS1; A2M; BTG2; CRABP2; MXRA5; SLC9A3R1; RFTN1; ALDH1A1; GLIPR2; GMDS; FAM129A; SLIT2; CXCR4; PTGDS; ANGPT1; C7; ANXA1; HTRA1; COL8A1; TPST2; EFEMP1; CTSB; PRSS23; PLAT; GPC3; SERPINF1; PRDX1; SPARCL1; ALDOC; CXCL12; ACTB; SFRP1; EMILIN1; CFI; MYLK; LGALS1; GPX3; MGP; COL1A2; ANGPTL2; BST2; COL6A1; TGFBI; COL6A3; COL6A2	2485	2473
477668	9.23492e+06	GO:0065010	c	3	extracellular membrane-bounded organelle	2; 58; 60; 71; 216; 230; 284; 301; 633; 684; 730; 1278; 1291; 1292; 1293; 1295; 1363; 1382; 1508; 2171; 2192; 2199; 2202; 2719; 2762; 2878; 3426; 3956; 4256; 4638; 5052; 5159; 5176; 5327; 5336; 5652; 5654; 5730; 6387; 6422; 7045; 7057; 7832; 7852; 8404; 8459; 9368; 11098; 11117; 116496; 9353; 152007; 23180; 23452; 25878	PDGFRB; ACTA1; ACTG1; CPE; BGN; PLCG2; FABP5; PRSS8; FBLN2; FBLN1; THBS1; A2M; BTG2; CRABP2; MXRA5; SLC9A3R1; RFTN1; ALDH1A1; GLIPR2; GMDS; FAM129A; SLIT2; CXCR4; PTGDS; ANGPT1; C7; ANXA1; HTRA1; COL8A1; TPST2; EFEMP1; CTSB; PRSS23; PLAT; GPC3; SERPINF1; PRDX1; SPARCL1; ALDOC; CXCL12; ACTB; SFRP1; EMILIN1; CFI; MYLK; LGALS1; GPX3; MGP; COL1A2; ANGPTL2; BST2; COL6A1; TGFBI; COL6A3; COL6A2	2485	2473
477668	0.000229280779338	GO:0070062	c	4	extracellular vesicular exosome	2; 58; 60; 71; 216; 230; 284; 301; 633; 684; 730; 1278; 1291; 1292; 1293; 1295; 1363; 1382; 1508; 2171; 2192; 2199; 2202; 2719; 2762; 2878; 3426; 3956; 4256; 4638; 5052; 5159; 5176; 5327; 5336; 5652; 5654; 5730; 6387; 6422; 7045; 7057; 7832; 7852; 8404; 8459; 9368; 11098; 11117; 116496; 9353; 152007; 23180; 23452; 25878	PDGFRB; ACTA1; ACTG1; CPE; BGN; PLCG2; FABP5; PRSS8; FBLN2; FBLN1; THBS1; A2M; BTG2; CRABP2; MXRA5; SLC9A3R1; RFTN1; ALDH1A1; GLIPR2; GMDS; FAM129A; SLIT2; CXCR4; PTGDS; ANGPT1; C7; ANXA1; HTRA1; COL8A1; TPST2; EFEMP1; CTSB; PRSS23; PLAT; GPC3; SERPINF1; PRDX1; SPARCL1; ALDOC; CXCL12; ACTB; SFRP1; EMILIN1; CFI; MYLK; LGALS1; GPX3; MGP; COL1A2; ANGPTL2; BST2; COL6A1; TGFBI; COL6A3; COL6A2	2485	2473
494661	3.76456e+06	GO:0007417	b	4	central nervous system development	60; 652; 1281; 1956; 1959; 2296; 3399; 3670; 4155; 5270; 5308; 6387; 6422; 6695; 7025; 7026; 7832; 7852; 8324; 8854; 9353; 54510; 57502; 25960; 6425; 22822	ISL1; EGFR; PITX2; COL3A1; PHLDA1; SERPINE2; BTG2; FZD7; EGR2; NR2F1; NR2F2; GPR124; SLIT2; ALDH1A2; CXCR4; MBP; NLGN4X; SFRP1; CXCL12; PCDH18; BMP4; SFRP5; ID3; SPOCK1; ACTB; FOXC1	801	798
579700	3.05012e+06	GO:0030324	b	3	lung development	652; 1490; 1956; 2719; 3397; 5156; 5308; 6678; 8854; 83716; 91461	CRISPLD2; PDGFRA; BMP4; EGFR; SPARC; ID1; PKDCC; CTGF; GPC3; PITX2; ALDH1A2	165	165
637789	4.79159e+06	GO:0044243	b	4	multicellular organismal catabolic process	1277; 1278; 1281; 1291; 1292; 1293; 1295; 1508	COL8A1; CTSB; COL1A2; COL1A1; COL6A1; COL3A1; COL6A3; COL6A2	81	81
68889.8	356974	GO:0030323	b	3	respiratory tube development	652; 1490; 1956; 2719; 3397; 5156; 5308; 6678; 8854; 83716; 91461	CRISPLD2; PDGFRA; BMP4; EGFR; SPARC; ID1; PKDCC; CTGF; GPC3; PITX2; ALDH1A2	168	168
765994	5.68193e+06	GO:0003014	b	4	renal system process	652; 2149; 5972; 6446; 6863; 55959; 9368; 23213	BMP4; SGK1; TAC1; SLC9A3R1; SULF2; SULF1; F2R; REN	83	83
804720	5.89457e+06	GO:0048585	b	4	negative regulation of response to stimulus	2; 301; 652; 1281; 1843; 1848; 1956; 2719; 3670; 5176; 5270; 5654; 5999; 6347; 6387; 6422; 6591; 6690; 7057; 7538; 7837; 55959; 8788; 8870; 9368; 9353; 23213; 25960; 26508; 6425	CCL2; ISL1; EGFR; A2M; COL3A1; HTRA1; SERPINE2; HEYL; SLC9A3R1; SULF2; SULF1; THBS1; RGS4; GPR124; SLIT2; DUSP6; DUSP1; SPINK1; ANXA1; SFRP1; SERPINF1; SNAI2; CXCL12; BMP4; SFRP5; IER3; ZFP36; GPC3; DLK1; PXDN	1031	1029
8251.33	0.000110567772085	GO:0043168	m	3	anion binding	58; 59; 60; 71; 72; 111; 301; 65997; 652; 1382; 1490; 1956; 2159; 2171; 2571; 2634; 2669; 2719; 2762; 3075; 3491; 3707; 4629; 4638; 5156; 5159; 5270; 5292; 5730; 5764; 6196; 6347; 6422; 6446; 7026; 7057; 7060; 9162; 9252; 9363; 11095; 51655; 343450; 115827; 83716; 51209; 51422; 9353; 85004; 347733; 91461; 57381; 57502; 58480; 388228; 64094	ACTA2; MYH11; PDGFRA; ACTA1; ACTG1; ACTG2; PDGFRB; RAB9B; EGFR; PKDCC; FABP5; CCL2; SMOC2; PTGDS; THBS1; GAD1; SERPINE2; PTN; RERG; RASD1; CRABP2; THBS4; ADAMTS8; NR2F2; GMDS; SLIT2; TUBB2B; GEM; ANXA1; CRISPLD2; PRKAG2; CYR61; RASL11B; NLGN4X; PIM1; GBP2; SFRP1; RHOU; RHOJ; GPC3; RAB3C; ITPKB; F10; SBK1; RPS6KA5; ADCY5; RPS6KA2; BMP4; RAB33A; SGK1; CFH; MYLK; CTGF; KCNT2; ACTB; DGKI	2597	2583
837851	6.06149e+06	GO:0043200	b	4	response to amino acid	590; 1277; 1278; 1281; 1291; 1490; 5156; 6347	CCL2; BCHE; PDGFRA; CTGF; COL1A2; COL1A1; COL6A1; COL3A1	85	84
870749	444472	GO:0019538	b	3	protein metabolic process	2; 60; 111; 182; 284; 301; 590; 633; 652; 684; 729; 730; 1281; 1293; 1363; 1490; 1508; 1611; 1634; 1843; 1848; 1956; 1959; 2149; 2159; 2192; 2202; 2571; 2719; 3075; 3426; 3487; 3491; 3670; 3725; 4616; 4638; 4745; 5156; 5159; 5176; 5270; 5292; 5327; 5652; 5654; 5972; 5999; 6196; 6347; 6366; 6422; 6446; 6591; 6690; 6695; 7026; 7057; 7060; 7103; 7538; 7832; 7852; 55959; 8459; 8870; 9252; 9368; 10954…	ISL1; PRKAG2; CPE; BGN; PKDCC; FBLN1; THBS1; DCN; GADD45B; ADAMTS8; CTSB; CD24; SNAI2; TSPAN8; ADCY5; PSRC1; BMP4; MYLK; F2R; VIP; PRSS23; ACTB; CCL2; BCHE; COL3A1; PHLDA1; SERPINE2; EGR2; THBS4; JUN; CTGF; GAD1; FAM129A; CCL21; ANGPT1; EFEMP1; NUPR1; IGFBP4; WFDC1; NELL1; F10; SBK1; TUBB2B; RPS6KA2; RPS6KA5; HTRA1; SPOCK1; FBXO32; PDGFRB; PDGFRA; REN; A2M; BTG2; NR2F2; DUSP6; DUSP1; C6; BST2; SE…	4747	4721
871969	6.23139e+06	GO:0044344	b	4	cellular response to fibroblast growth factor stimulus	111; 1490; 1848; 1956; 5156; 5159; 6347; 6422; 6591; 7057; 55959; 23213	CCL2; ADCY5; PDGFRA; SFRP1; PDGFRB; EGFR; SULF2; SULF1; THBS1; CTGF; SNAI2; DUSP6	208	206
923059	6.51702e+06	GO:0043086	b	4	negative regulation of catalytic activity	2; 301; 652; 684; 1293; 1843; 1848; 2719; 4616; 5176; 5270; 5764; 5999; 6422; 6588; 6690; 6695; 7026; 7057; 9162; 51422; 9353; 58189; 6425	PRKAG2; NR2F2; A2M; SERPINE2; PTN; GADD45B; THBS1; RGS4; DGKI; SLIT2; DUSP6; DUSP1; SPINK1; ANXA1; SLN; SFRP1; SERPINF1; WFDC1; BMP4; SFRP5; GPC3; SPOCK1; BST2; COL6A3	729	726
982323	494051	GO:0009991	b	3	response to extracellular stimulus	58; 590; 1277; 1611; 5743; 1956; 2353; 3725; 5308; 6347; 6422; 6591; 6678; 7538; 8614; 8854	CCL2; PTGS2; ACTA1; FOS; JUN; EGFR; ZFP36; SNAI2; SPARC; SFRP1; DAP; COL1A1; PITX2; BCHE; STC2; ALDH1A2	363	362
1.00888e+06	7.03816e+06	GO:0036293	b	4	response to decreased oxygen levels	230; 1490; 5743; 3741; 4878; 5327; 6347; 6387; 6422; 7057; 7852; 8614; 100133941	CCL2; PTGS2; CXCL12; STC2; CD24; PLAT; CTGF; SFRP1; CXCR4; ALDOC; KCNA5; THBS1; NPPA	247	245
1.05922e+06	5.25006e+06	GO:0071774	b	3	response to fibroblast growth factor	111; 1490; 1848; 1956; 5156; 5159; 6347; 6422; 6591; 7057; 55959; 23213	CCL2; ADCY5; PDGFRA; SFRP1; PDGFRB; EGFR; SULF2; SULF1; THBS1; CTGF; SNAI2; DUSP6	212	210
1.1136e+06	0.00037313585087	GO:0005520	m	4	insulin-like growth factor binding	1490; 3487; 3491; 4856; 5654	CTGF; CYR61; NOV; IGFBP4; HTRA1	25	25
12735	872728	GO:0002040	b	4	sprouting angiogenesis	284; 652; 1948; 7057; 9353; 25960	EFNB2; BMP4; THBS1; GPR124; SLIT2; ANGPT1	43	43
128080	872728	GO:0071560	b	4	cellular response to transforming growth factor beta stimulus	1277; 1278; 1281; 2331; 2353; 3397; 3725; 5159; 5654; 6347; 6422; 7057	CCL2; PDGFRB; SFRP1; FOS; JUN; ID1; COL1A2; FMOD; COL1A1; COL3A1; THBS1; HTRA1	214	214
1.33232e+06	8.97401e+06	GO:0051241	b	4	negative regulation of multicellular organismal process	652; 684; 5743; 2149; 5156; 5270; 5327; 6422; 6863; 7057; 7103; 8614; 9252; 9308; 100133941; 130497	PTGS2; PDGFRA; BMP4; RPS6KA5; TAC1; CD83; CD24; OSR1; PLAT; F2R; SFRP1; BST2; TSPAN8; THBS1; STC2; SERPINE2	371	371
134215	6.55736e+06	GO:0071559	b	3	response to transforming growth factor beta	1277; 1278; 1281; 2331; 2353; 3397; 3725; 5159; 5654; 6347; 6422; 7057	CCL2; PDGFRB; SFRP1; FOS; JUN; ID1; COL1A2; FMOD; COL1A1; COL3A1; THBS1; HTRA1	215	215
1.36513e+06	0.00037313585087	GO:0043394	m	4	proteoglycan binding	1508; 2719; 3075; 7057; 9353	CTSB; GPC3; SLIT2; CFH; THBS1	26	26
1.44534e+06	9.62468e+06	GO:1901701	b	4	cellular response to oxygen-containing compound	111; 301; 1277; 1278; 1281; 1291; 5743; 1956; 1959; 2353; 2878; 3956; 5052; 5156; 6196; 6347; 6422; 6591; 7837; 8324; 8854; 51422; 9353; 130497	CCL2; PTGS2; PDGFRA; PRKAG2; EGFR; PRDX1; COL3A1; ALDH1A2; FZD7; EGR2; SLIT2; ANXA1; FOS; OSR1; SNAI2; LGALS1; ADCY5; RPS6KA2; SFRP1; GPX3; COL1A2; COL1A1; COL6A1; PXDN	747	746
1.44705e+06	9.16462e+06	GO:0004857	m	2	enzyme inhibitor activity	2; 301; 684; 1293; 2719; 5176; 5270; 5764; 6588; 6690; 6695; 9162; 51422; 9353; 58189	ANXA1; PTN; SLIT2; PRKAG2; DGKI; SLN; GPC3; SERPINF1; SPINK1; BST2; WFDC1; COL6A3; A2M; SERPINE2; SPOCK1	334	332
1.51614e+06	7.30311e+06	GO:0003205	b	3	cardiac chamber development	182; 652; 1363; 2296; 3491; 3670; 5308; 6474; 26508	HEYL; BMP4; CYR61; ISL1; CPE; SHOX2; PITX2; JAG1; FOXC1	119	119
16122.3	0.000106153563346	GO:0048666	b	4	neuron development	60; 71; 1281; 1291; 1292; 1293; 1948; 1956; 1959; 3670; 3725; 3785; 4131; 4629; 6196; 6387; 7832; 7852; 8324; 9252; 9638; 9353; 23242; 100133941	EFNB2; MYH11; ACTG1; ISL1; EGFR; COL3A1; BTG2; FZD7; EGR2; JUN; SLIT2; CXCR4; MAP1B; KCNQ2; CD24; COBL; CXCL12; COL6A3; RPS6KA2; RPS6KA5; FEZ1; COL6A1; ACTB; COL6A2	752	751
1.73801e+06	5.02781e+06	GO:0044710	b	2	single-organism metabolic process	2; 111; 174; 216; 230; 284; 301; 65997; 590; 633; 652; 729; 730; 1277; 1278; 1281; 1291; 1292; 1293; 1295; 1382; 1490; 1508; 1634; 5743; 1843; 1848; 1956; 2149; 2159; 2171; 2331; 2353; 2571; 2634; 2669; 2719; 2762; 2878; 2978; 3075; 3397; 3426; 3487; 3491; 3707; 3725; 4616; 4878; 5052; 5156; 5159; 5336; 5730; 5947; 5972; 5999; 6196; 6347; 6366; 6422; 6588; 6591; 7026; 7057; 7103; 7832; 7837; 7852…	PTGS2; PRKAG2; BGN; THBS1; DCN; DENND2A; DHRS9; GADD45B; ITPKB; FMOD; CTSB; CD24; RBP1; SNAI2; TSPAN8; ADCY5; BMP4; F2R; VIP; PXDN; CCL2; RASD1; COLQ; BCHE; PTGDS; JUN; A2M; GMDS; CCL21; ANGPT1; GEM; NPPA; RASL11B; GFOD1; FOS; GBP2; RHOU; RHOJ; IGFBP4; F10; AFP; BCAR3; TUBB2B; RPS6KA2; RPS6KA5; GPX3; GUCA1A; PDGFRB; PDGFRA; FABP5; REN; ME3; GAD1; BTG2; FZD7; NR2F2; DUSP6; C7; C6; SFRP1; RAB33A; S…	5486	5466
1.74849e+06	8.30534e+06	GO:0072104	b	3	glomerular capillary formation	652; 5156; 5159	PDGFRB; PDGFRA; BMP4	5	5
1.74849e+06	0.000113846301535	GO:0072103	b	4	glomerulus vasculature morphogenesis	652; 5156; 5159	PDGFRB; PDGFRA; BMP4	5	5
1.80222e+06	0.000116054986867	GO:0040013	b	4	negative regulation of locomotion	684; 1281; 6347; 6422; 7026; 7057; 9368; 9353; 23213; 127435; 22846	CCL2; PODN; SFRP1; VASH1; SLC9A3R1; SULF1; NR2F2; SLIT2; BST2; COL3A1; THBS1	186	186
1.87526e+06	0.000118323531146	GO:0048858	b	4	cell projection morphogenesis	60; 71; 1281; 1291; 1292; 1293; 1948; 1956; 1959; 3670; 3785; 4131; 4155; 4629; 6196; 6387; 6474; 7852; 8324; 9252; 9638; 9353; 23242; 100133941	EFNB2; MYH11; ACTG1; ISL1; EGFR; COL3A1; FZD7; EGR2; SLIT2; CXCR4; MBP; MAP1B; KCNQ2; CD24; COBL; SHOX2; CXCL12; COL6A3; RPS6KA2; RPS6KA5; FEZ1; COL6A1; ACTB; COL6A2	760	758
1.89466e+06	0.000118323531146	GO:0060541	b	4	respiratory system development	652; 1490; 1956; 2719; 3397; 5156; 5308; 6678; 8854; 83716; 91461	CRISPLD2; PDGFRA; BMP4; EGFR; SPARC; ID1; PKDCC; CTGF; GPC3; PITX2; ALDH1A2	187	187
1.89802e+06	0.000118323531146	GO:0055006	b	4	cardiac cell development	182; 652; 4629; 5156; 5159; 5308	PDGFRB; PDGFRA; BMP4; MYH11; PITX2; JAG1	46	46
1.92781e+06	0.000395200190747	GO:0005178	m	4	integrin binding	1281; 1490; 1956; 3491; 7045; 7057; 7060; 11095	CYR61; THBS4; EGFR; ADAMTS8; THBS1; CTGF; TGFBI; COL3A1	94	94
1.99955e+06	9.36776e+06	GO:0003170	b	3	heart valve development	182; 3491; 5308; 6474; 26508	PITX2; SHOX2; JAG1; CYR61; HEYL	28	28
1.99955e+06	0.000122098898299	GO:0010573	b	4	vascular endothelial growth factor production	5743; 3670; 6347; 55959; 23213	CCL2; PTGS2; SULF2; SULF1; ISL1	28	28
2.00025e+06	0.000122098898299	GO:0006796	b	4	phosphate-containing compound metabolic process	111; 216; 230; 284; 65997; 652; 1490; 1843; 1848; 1956; 2149; 2171; 2202; 2353; 2634; 2669; 2762; 2978; 3397; 3487; 3491; 3670; 3707; 3725; 4616; 4638; 4878; 5052; 5156; 5159; 5292; 5336; 5972; 5999; 6196; 6347; 6366; 6422; 6446; 6588; 6690; 7026; 7057; 7060; 7852; 8324; 8412; 9162; 9252; 9363; 9368; 10954; 7432; 467; 51655; 116496; 51422; 9353; 84722; 85004; 347733; 152007; 91461; 57381; 58480; …	CCL2; PDGFRB; PDGFRA; RASD1; ISL1; PRKAG2; EGFR; PRDX1; PLCG2; PKDCC; FABP5; REN; GLIPR2; THBS1; ALDH1A1; RERG; DENND2A; SLIT2; FZD7; GADD45B; PIM1; JUN; DGKI; NR2F2; RGS4; GMDS; FAM129A; VIP; CXCR4; CCL21; DUSP6; ANGPT1; GEM; NPPA; CYR61; RASL11B; FOS; EFEMP1; GBP2; PDIA5; PSRC1; RHOU; CD24; RHOJ; SLN; SFRP1; ITPKB; IGFBP4; ALDOC; SBK1; BCAR3; TUBB2B; ADCY5; RPS6KA2; BMP4; RAB33A; RPS6KA5; SGK1;…	3559	3537
2.05978e+06	9.51954e+06	GO:0008217	b	3	regulation of blood pressure	59; 1278; 5743; 2149; 4878; 5972; 6196; 6446; 6863; 8870	ACTA2; PTGS2; RPS6KA2; SGK1; TAC1; IER3; F2R; COL1A2; REN; NPPA	155	155
2.08328e+06	0.00012585609499	GO:0042542	b	4	response to hydrogen peroxide	301; 1277; 1843; 2878; 3725; 5052; 5159; 7837	ANXA1; PDGFRB; JUN; PRDX1; GPX3; COL1A1; DUSP1; PXDN	96	95
2.09942e+06	9.57336e+06	GO:0042493	b	3	response to drug	301; 590; 5743; 1848; 1956; 2353; 2354; 2571; 3725; 3956; 5972; 6347; 6422; 7057; 8412; 58189	ANXA1; PTGS2; SFRP1; FOS; JUN; FOSB; EGFR; THBS1; BCHE; CCL2; WFDC1; REN; LGALS1; DUSP6; GAD1; BCAR3	387	385
2.17776e+06	9.79993e+06	GO:0048736	b	3	appendage development	652; 1382; 2719; 5308; 6474; 7026; 8854; 51450; 64093; 130497	BMP4; CRABP2; OSR1; NR2F2; SHOX2; ALDH1A2; PITX2; SMOC1; PRRX2; GPC3	156	156
2.17776e+06	0.000130221325392	GO:0060173	b	4	limb development	652; 1382; 2719; 5308; 6474; 7026; 8854; 51450; 64093; 130497	BMP4; CRABP2; OSR1; NR2F2; SHOX2; ALDH1A2; PITX2; SMOC1; PRRX2; GPC3	156	156
2.35292e+06	0.000139274042413	GO:0051130	b	4	positive regulation of cellular component organization	284; 301; 1277; 1490; 2719; 4131; 5159; 6347; 6366; 6387; 6422; 6474; 6588; 6591; 6863; 9252; 9638; 11075; 9353; 84722; 152007; 23242	CCL2; PDGFRB; STMN2; TAC1; SLIT2; CCL21; ANGPT1; ANXA1; MAP1B; GLIPR2; SLN; GPC3; SNAI2; CXCL12; PSRC1; SFRP1; RPS6KA5; FEZ1; CTGF; SHOX2; COL1A1; COBL	668	668
2.50716e+06	0.000111356932841	GO:0007548	b	3	sex differentiation	174; 1271; 2296; 5156; 5308; 5972; 6422; 8324; 9353; 117154; 26471; 6425; 130497	SFRP5; PDGFRA; SFRP1; FZD7; NUPR1; OSR1; PITX2; REN; SLIT2; CNTFR; DACH2; AFP; FOXC1	267	267
2.51376e+06	0.00014611931306	GO:0031098	b	4	stress-activated protein kinase signaling cascade	1490; 1848; 2353; 3725; 4616; 5052; 6196; 6366; 6422; 8324; 9252; 6425	SFRP5; RPS6KA2; SFRP1; RPS6KA5; FOS; GADD45B; FZD7; JUN; PRDX1; CTGF; CCL21; DUSP6	232	229
2.51844e+06	0.00014611931306	GO:0042060	b	4	wound healing	2; 60; 284; 1277; 1278; 1281; 1634; 2149; 2159; 3491; 4638; 5156; 5159; 5270; 5327; 5336; 7057; 7103; 7114; 6678; 8324; 9162	PDGFRB; PDGFRA; TMSB4X; PLCG2; A2M; COL3A1; TSPAN8; SERPINE2; DCN; FZD7; THBS1; SPARC; DGKI; ANGPT1; CYR61; PLAT; F10; MYLK; F2R; COL1A2; COL1A1; ACTB	672	671
2.62407e+06	0.000149525039557	GO:0030168	b	4	platelet activation	2; 1277; 1278; 1281; 2149; 5156; 5270; 5336; 7057; 7114; 6678; 9162	PDGFRA; PLCG2; TMSB4X; THBS1; F2R; SPARC; DGKI; COL1A2; COL1A1; COL3A1; A2M; SERPINE2	230	230
2.62817e+06	0.000149525039557	GO:0032990	b	4	cell part morphogenesis	60; 71; 1281; 1291; 1292; 1293; 1948; 1956; 1959; 3670; 3785; 4131; 4155; 4629; 6196; 6387; 6474; 7852; 8324; 9252; 9638; 9353; 23242; 100133941	EFNB2; MYH11; ACTG1; ISL1; EGFR; COL3A1; FZD7; EGR2; SLIT2; CXCR4; MBP; MAP1B; KCNQ2; CD24; COBL; SHOX2; CXCL12; COL6A3; RPS6KA2; RPS6KA5; FEZ1; COL6A1; ACTB; COL6A2	776	774
263888	0.00011570458372	GO:0048598	b	3	embryonic morphogenesis	187; 652; 1382; 1843; 1848; 2296; 2719; 3491; 5156; 5308; 6422; 6474; 8324; 23242; 8854; 23213; 51450; 6425; 130497	PRRX2; PDGFRA; BMP4; APLNR; CRABP2; FZD7; SFRP5; SFRP1; OSR1; SULF1; COBL; SHOX2; GPC3; ALDH1A2; PITX2; CYR61; DUSP6; DUSP1; FOXC1	529	528
2.7189e+06	0.000117704080032	GO:0060348	b	3	bone development	652; 1277; 5308; 6474; 6678; 7057; 55959; 10234; 23213	BMP4; LRRC17; SULF2; SULF1; THBS1; SPARC; SHOX2; COL1A1; PITX2	129	128
2.74872e+06	0.000154879823324	GO:0048844	b	4	artery morphogenesis	182; 652; 2296; 4638; 5159; 51450	PDGFRB; BMP4; MYLK; PRRX2; JAG1; FOXC1	49	49
2.84244e+06	0.000158635497433	GO:2000257	b	4	regulation of protein activation cascade	2; 729; 730; 3075; 3426	CFI; C7; A2M; CFH; C6	30	30
3.03258e+06	0.000129642586795	GO:0006793	b	3	phosphorus metabolic process	111; 216; 230; 284; 65997; 652; 1490; 1843; 1848; 1956; 2149; 2171; 2202; 2353; 2634; 2669; 2762; 2978; 3397; 3487; 3491; 3670; 3707; 3725; 4616; 4638; 4878; 5052; 5156; 5159; 5292; 5336; 5972; 5999; 6196; 6347; 6366; 6422; 6446; 6588; 6690; 7026; 7057; 7060; 7852; 8324; 8412; 9162; 9252; 9363; 9368; 10954; 7432; 467; 51655; 116496; 51422; 9353; 84722; 85004; 347733; 152007; 91461; 57381; 58480; …	CCL2; PDGFRB; PDGFRA; RASD1; ISL1; PRKAG2; EGFR; PRDX1; PLCG2; PKDCC; FABP5; REN; GLIPR2; THBS1; ALDH1A1; RERG; DENND2A; SLIT2; FZD7; GADD45B; PIM1; JUN; DGKI; NR2F2; RGS4; GMDS; FAM129A; VIP; CXCR4; CCL21; DUSP6; ANGPT1; GEM; NPPA; CYR61; RASL11B; FOS; EFEMP1; GBP2; PDIA5; PSRC1; RHOU; CD24; RHOJ; SLN; SFRP1; ITPKB; IGFBP4; ALDOC; SBK1; BCAR3; TUBB2B; ADCY5; RPS6KA2; BMP4; RAB33A; RPS6KA5; SGK1;…	3603	3581
3.10858e+06	0.000131251056626	GO:0045137	b	3	development of primary sexual characteristics	174; 2296; 5156; 5308; 5972; 6422; 8324; 9353; 117154; 26471; 6425; 130497	SFRP5; PDGFRA; SFRP1; FZD7; NUPR1; OSR1; REN; SLIT2; PITX2; DACH2; AFP; FOXC1	234	234
3.14198e+06	8.77587e+06	GO:0044702	b	2	single organism reproductive process	174; 301; 652; 5743; 1956; 2192; 2296; 5156; 5270; 5308; 5327; 5972; 6196; 6347; 6387; 6422; 7026; 7852; 8324; 8459; 8614; 7432; 9353; 23213; 26471; 6425; 130497	CCL2; PTGS2; PDGFRA; EGFR; REN; PITX2; FBLN1; SERPINE2; FZD7; SULF1; NR2F2; SLIT2; CXCR4; ANXA1; TPST2; NUPR1; OSR1; PLAT; SFRP1; CXCL12; AFP; RPS6KA2; BMP4; SFRP5; VIP; STC2; FOXC1	942	941
3.16039e+06	0.000174716126066	GO:0061458	b	4	reproductive system development	174; 652; 2296; 5156; 5270; 5308; 5972; 6422; 8324; 9353; 26471; 6425; 130497	SFRP5; PDGFRA; BMP4; FZD7; NUPR1; OSR1; SFRP1; REN; FOXC1; PITX2; AFP; SERPINE2; SLIT2	273	273
319065	0.000174740437424	GO:0051129	b	4	negative regulation of cellular component organization	652; 1843; 3956; 4155; 5376; 6196; 6366; 6422; 6588; 6695; 7025; 7057; 7114; 8870; 11075; 9353; 91461	PMP22; BMP4; STMN2; TMSB4X; DUSP1; NR2F1; RPS6KA2; THBS1; PKDCC; SLN; SFRP1; SPOCK1; CCL21; LGALS1; IER3; MBP; SLIT2	443	443
3.2424e+06	0.000175929968161	GO:0003012	b	4	muscle system process	58; 59; 72; 1490; 5743; 2149; 4629; 4638; 4878; 6588; 55959; 8082; 9172; 23213	ACTA2; PTGS2; ACTA1; ACTG2; MYH11; MYOM2; MYLK; SULF1; SULF2; F2R; CTGF; SSPN; SLN; NPPA	314	314
3.46552e+06	0.000138971399143	GO:0061438	b	3	renal system vasculature morphogenesis	652; 5156; 5159	PDGFRB; PDGFRA; BMP4	6	6
3.46552e+06	0.000138971399143	GO:0061439	b	3	kidney vasculature morphogenesis	652; 5156; 5159	PDGFRB; PDGFRA; BMP4	6	6
3.46902e+06	0.000138971399143	GO:0003151	b	3	outflow tract morphogenesis	182; 3670; 3725; 5308; 7057; 26508	HEYL; ISL1; JUN; THBS1; PITX2; JAG1	51	51
3.46904e+06	0.000138971399143	GO:0072111	b	3	cell proliferation involved in kidney development	652; 2719; 5159; 130497	PDGFRB; BMP4; OSR1; GPC3	16	16
3.46904e+06	0.000186500441291	GO:0060395	b	4	SMAD protein signal transduction	174; 652; 2353; 3725	JUN; BMP4; AFP; FOS	16	16
3.4946e+06	0.000138971399143	GO:0003206	b	3	cardiac chamber morphogenesis	182; 1363; 2296; 3491; 3670; 5308; 6474; 26508	HEYL; CYR61; ISL1; CPE; SHOX2; PITX2; JAG1; FOXC1	102	102
3.59904e+06	0.000191730493433	GO:0009892	b	4	negative regulation of metabolic process	2; 652; 1490; 1611; 1843; 1848; 1956; 2296; 2354; 3397; 3399; 3670; 3725; 4616; 4745; 5270; 5308; 5327; 5999; 6422; 6474; 6591; 6690; 7025; 7026; 7057; 7538; 7832; 8870; 9252; 9368; 467; 51655; 148398; 116496; 51422; 9353; 84858; 26508; 6425; 130497	RASD1; ISL1; FOSB; PRKAG2; EGFR; PITX2; THBS1; A2M; SERPINE2; HEYL; BTG2; SAMD11; GADD45B; JUN; ZFP36; NR2F2; RGS4; DAP; SLIT2; FAM129A; DUSP6; DUSP1; SPINK1; SFRP1; OSR1; PLAT; SHOX2; IER3; SNAI2; NELL1; BMP4; RPS6KA5; SFRP5; ID3; ID1; CTGF; ATF3; NR2F1; ZNF503; SLC9A3R1; FOXC1	1762	1759
3.90704e+06	0.000152085693114	GO:0072593	b	3	reactive oxygen species metabolic process	1490; 1956; 2878; 3491; 5052; 5159; 7057; 7837; 8870	PDGFRB; CYR61; EGFR; GPX3; PRDX1; THBS1; CTGF; IER3; PXDN	135	134
3.94651e+06	0.000152085693114	GO:0033554	b	3	cellular response to stress	301; 1490; 1611; 5743; 1848; 1956; 2353; 2878; 3670; 3725; 4616; 4638; 5052; 6196; 6347; 6366; 6387; 6422; 6446; 6591; 7057; 7060; 7832; 7837; 8324; 8406; 8614; 8870; 9252; 10954; 467; 116496; 26471; 6425; 22846	CCL2; PTGS2; ISL1; EGFR; PRDX1; IER3; BTG2; FZD7; THBS4; JUN; CTGF; THBS1; DAP; CCL21; FAM129A; DUSP6; ANXA1; VASH1; FOS; PDIA5; NUPR1; SNAI2; CXCL12; RPS6KA2; SFRP1; RPS6KA5; SGK1; SFRP5; MYLK; SRPX; GPX3; ATF3; STC2; GADD45B; PXDN	1413	1406
3.95779e+06	0.000152085693114	GO:0048608	b	3	reproductive structure development	174; 652; 2296; 5156; 5270; 5308; 5972; 6422; 8324; 9353; 26471; 6425; 130497	SFRP5; PDGFRA; BMP4; FZD7; NUPR1; OSR1; SFRP1; REN; FOXC1; PITX2; AFP; SERPINE2; SLIT2	279	279
3.98957e+06	0.000210620324508	GO:0051336	b	4	regulation of hydrolase activity	2; 111; 216; 684; 1293; 1490; 1611; 1956; 2149; 2192; 2719; 3491; 3725; 5156; 5159; 5176; 5270; 5999; 6347; 6366; 6422; 6588; 6690; 6695; 7057; 8412; 9162; 10954; 467; 58189; 27147	CCL2; PDGFRB; PDGFRA; EGFR; FBLN1; THBS1; ALDH1A1; SERPINE2; DENND2A; JUN; A2M; RGS4; DGKI; DAP; CCL21; SPINK1; CYR61; PDIA5; SLN; GPC3; SERPINF1; WFDC1; BCAR3; ADCY5; SFRP1; F2R; CTGF; SPOCK1; BST2; COL6A3; ATF3	1182	1176
4.04145e+06	0.000211454427383	GO:0048705	b	4	skeletal system morphogenesis	652; 1277; 1490; 4256; 5156; 5159; 6422; 6474; 7057; 51450; 130497	PDGFRB; PDGFRA; BMP4; SFRP1; OSR1; THBS1; CTGF; MGP; COL1A1; SHOX2; PRRX2	204	203
4.07373e+06	0.000154801716142	GO:0010035	b	3	response to inorganic substance	58; 301; 1277; 5743; 1843; 1956; 2353; 2354; 2878; 3725; 5052; 5159; 6678; 7057; 7837	ANXA1; PTGS2; ACTA1; FOS; JUN; FOSB; EGFR; SPARC; PRDX1; THBS1; GPX3; PDGFRB; COL1A1; DUSP1; PXDN	364	363
4.10573e+06	0.000212916775962	GO:0002009	b	4	morphogenesis of an epithelium	182; 652; 1956; 2719; 3491; 5308; 6387; 6422; 6591; 7852; 8854; 9353; 23213; 23242; 6425; 130497	BMP4; CYR61; SFRP5; SFRP1; EGFR; OSR1; SULF1; COBL; SNAI2; CXCL12; GPC3; SLIT2; CXCR4; PITX2; JAG1; ALDH1A2	407	407
4.14506e+06	0.000155781261365	GO:0001666	b	3	response to hypoxia	230; 5743; 3741; 4878; 5327; 6347; 6387; 6422; 7057; 7852; 8614; 100133941	CCL2; PTGS2; CXCL12; STC2; CD24; PLAT; SFRP1; CXCR4; ALDOC; KCNA5; THBS1; NPPA	243	241
4.59534e+06	0.000236216770432	GO:0032964	b	4	collagen biosynthetic process	652; 1277; 1490; 2149; 5159	F2R; CTGF; BMP4; PDGFRB; COL1A1	33	33
4.64948e+06	0.000236921169055	GO:0071229	b	4	cellular response to acid	1277; 1278; 1281; 1291; 5156; 6422; 8324; 8854; 130497	PDGFRA; SFRP1; FZD7; OSR1; COL1A2; COL1A1; COL6A1; COL3A1; ALDH1A2	137	137
4.88384e+06	0.000131863647929	GO:0006955	b	2	immune response	2; 60; 71; 111; 182; 684; 729; 730; 1281; 1508; 1848; 1956; 2353; 2634; 2669; 3075; 3426; 3725; 3956; 4155; 5052; 5156; 5159; 5336; 6196; 6347; 6366; 6387; 7057; 7837; 9252; 9308; 23180; 100133941	CCL2; PDGFRB; PDGFRA; ACTG1; EGFR; PRDX1; PLCG2; COL3A1; A2M; CD83; JUN; THBS1; RFTN1; CCL21; DUSP6; C7; C6; GEM; FOS; GBP2; CTSB; CD24; LGALS1; CXCL12; ADCY5; RPS6KA2; JAG1; RPS6KA5; CFH; CFI; MBP; BST2; ACTB; PXDN	1367	1362
5.03914e+06	0.000254563256388	GO:0003002	b	4	regionalization	652; 1848; 1959; 2296; 2719; 3670; 5308; 6422; 7025; 7026; 7832; 8854; 23242; 130497	BMP4; BTG2; EGR2; ISL1; SFRP1; NR2F1; OSR1; NR2F2; COBL; GPC3; ALDH1A2; PITX2; DUSP6; FOXC1	327	327
5.39147e+06	0.000602047746106	GO:0001948	m	3	glycoprotein binding	1508; 1956; 2719; 3075; 3956; 7057; 9353	CFH; CTSB; EGFR; THBS1; GPC3; SLIT2; LGALS1	80	80
5.62926e+06	0.000281944230549	GO:0007612	b	4	learning	590; 5743; 2353; 3725; 5764; 6863; 7832; 57502	PTGS2; NLGN4X; BTG2; PTN; TAC1; FOS; JUN; BCHE	109	109
5.722e+06	0.000212709072458	GO:0060384	b	3	innervation	3670; 5270; 55959; 23213	ISL1; SULF2; SERPINE2; SULF1	18	18
5.74129e+06	0.000285118530024	GO:0008406	b	4	gonad development	174; 2296; 5156; 5308; 5972; 6422; 8324; 9353; 26471; 6425; 130497	SFRP5; PDGFRA; SFRP1; FZD7; NUPR1; OSR1; REN; SLIT2; PITX2; AFP; FOXC1	211	211
594546	0.000290177335494	GO:0060840	b	4	artery development	182; 652; 2296; 4638; 5159; 51450	PDGFRB; BMP4; MYLK; PRRX2; JAG1; FOXC1	56	56
5.96416e+06	0.000290177335494	GO:0051093	b	4	negative regulation of developmental process	182; 652; 2202; 2296; 3397; 3399; 3670; 4005; 4155; 5176; 6347; 6422; 6591; 7057; 7060; 7538; 8324; 10234; 23213; 22846; 130497	CCL2; BMP4; VASH1; THBS4; EFEMP1; ISL1; LMO2; FZD7; ID3; SULF1; ID1; ZFP36; SFRP1; SERPINF1; LRRC17; SNAI2; OSR1; JAG1; MBP; THBS1; FOXC1	661	660
599172	0.000290177335494	GO:0045926	b	4	negative regulation of growth	652; 684; 2719; 4878; 5270; 6422; 8614; 9353; 84722; 85004; 58189	PSRC1; SFRP1; BST2; RERG; BMP4; SLIT2; GPC3; WFDC1; STC2; SERPINE2; NPPA	212	212
6.96325e+06	0.000334464105347	GO:0031667	b	4	response to nutrient levels	590; 1277; 1611; 5743; 1956; 3725; 5308; 6347; 6422; 6591; 6678; 7538; 8614; 8854	CCL2; PTGS2; SFRP1; JUN; EGFR; ZFP36; SNAI2; SPARC; DAP; COL1A1; PITX2; BCHE; STC2; ALDH1A2	338	337
7.08585e+06	0.000337586043083	GO:0048566	b	4	embryonic digestive tract development	5156; 5308; 6474; 8854; 91461	PITX2; PDGFRA; SHOX2; PKDCC; ALDH1A2	36	36
7.62936e+06	0.000360548699941	GO:0000302	b	4	response to reactive oxygen species	301; 1277; 1843; 2353; 2878; 3725; 5052; 5159; 7837	ANXA1; PDGFRB; FOS; JUN; PRDX1; GPX3; COL1A1; DUSP1; PXDN	147	146
7.7102e+06	0.00185044740267	GO:0005788	c	4	endoplasmic reticulum lumen	590; 1277; 1278; 1281; 1291; 1292; 1293; 1295; 2159; 10954	COL8A1; PDIA5; BCHE; COL1A2; COL1A1; COL6A1; COL3A1; COL6A3; COL6A2; F10	182	181
7.74192e+06	0.000362941062104	GO:0042476	b	4	odontogenesis	652; 1277; 1278; 2296; 3399; 5156; 5308; 130497	PDGFRA; BMP4; ID3; OSR1; COL1A2; COL1A1; PITX2; FOXC1	114	114
7.92619e+06	0.00036863085473	GO:0080090	b	4	regulation of primary metabolic process	2; 111; 182; 216; 284; 301; 652; 684; 729; 730; 1277; 1293; 1382; 1490; 1611; 5743; 1843; 1848; 1956; 1959; 2149; 2192; 2202; 2296; 2353; 2354; 2719; 2978; 3075; 3397; 3399; 3426; 3487; 3491; 3670; 3725; 4005; 4616; 4745; 5156; 5159; 5176; 5270; 5292; 5308; 5327; 5654; 5972; 5999; 6196; 6347; 6366; 6422; 6446; 6474; 6588; 6591; 6690; 6695; 7025; 7026; 7057; 7060; 7538; 7832; 7852; 8324; 8412; 887…	PTGS2; ISL1; PRKAG2; FBLN1; THBS1; DENND2A; SAMD11; GADD45B; CD24; SHOX2; SNAI2; ADCY5; PSRC1; BMP4; F2R; VIP; BST2; PRRX2; CCL2; RASD1; NFKBIZ; SERPINE2; EGR2; THBS4; JUN; CTGF; HTRA1; FAM129A; CCL21; ANGPT1; FOS; EFEMP1; NUPR1; IGFBP4; WFDC1; NELL1; BCAR3; RPS6KA2; RPS6KA5; SPOCK1; ZNF503; GUCA1A; FOXC1; PDGFRB; PDGFRA; FOSB; REN; A2M; HEYL; BTG2; FZD7; NR2F1; NR2F2; DUSP6; DUSP1; C6; SERPINF1;…	5457	5436
8.11237e+06	0.000776469802493	GO:0019840	m	3	isoprenoid binding	1382; 5730; 5947; 7026; 8854	PTGDS; NR2F2; ALDH1A2; CRABP2; RBP1	37	37
8.11237e+06	0.00133042885561	GO:0005501	m	4	retinoid binding	1382; 5730; 5947; 7026; 8854	PTGDS; NR2F2; ALDH1A2; CRABP2; RBP1	37	37
8.88823e+06	0.000410118278305	GO:0072132	b	4	mesenchyme morphogenesis	3670; 6591; 26508; 130497	SNAI2; ISL1; HEYL; OSR1	20	20
9.27249e+06	0.00042450604465	GO:0032870	b	4	cellular response to hormone stimulus	111; 301; 652; 1508; 1843; 1956; 1959; 2353; 2354; 3670; 4005; 5972; 6422; 7025; 7026; 51422; 9353	ANXA1; ADCY5; BMP4; LMO2; FOS; EGR2; ISL1; CTSB; PRKAG2; EGFR; NR2F2; SFRP1; REN; SLIT2; NR2F1; DUSP1; FOSB	484	483
9.52974e+06	0.000350448591753	GO:0072102	b	3	glomerulus morphogenesis	652; 5156; 5159	PDGFRB; PDGFRA; BMP4	8	8
9.92443e+06	0.000450830829212	GO:0001656	b	4	metanephros development	652; 2719; 3399; 5156; 5159; 9353; 130497	PDGFRB; PDGFRA; BMP4; ID3; OSR1; GPC3; SLIT2	88	88
0.000104743783565	0.000472152747454	GO:0001764	b	4	neuron migration	1281; 5308; 6387; 6695; 7025; 7026; 7852; 347733	NR2F1; NR2F2; SPOCK1; CXCR4; PITX2; COL3A1; CXCL12; TUBB2B	119	119
0.00010594195161	0.000887263844738	GO:0005518	m	3	collagen binding	1508; 1634; 6678; 7045; 7057; 127435	DCN; PODN; CTSB; THBS1; SPARC; TGFBI	62	62
0.000108981131176	0.000487503380679	GO:0023057	b	4	negative regulation of signaling	590; 652; 5743; 1843; 1848; 1956; 2719; 3670; 5270; 5654; 5999; 6387; 6422; 6591; 6690; 7057; 7837; 55959; 8788; 9368; 9353; 23213; 25960; 26508; 6425	PTGS2; ISL1; EGFR; BCHE; HTRA1; SERPINE2; HEYL; SLC9A3R1; SULF2; SULF1; THBS1; RGS4; GPR124; SLIT2; DUSP6; DUSP1; SPINK1; SFRP1; SNAI2; CXCL12; BMP4; SFRP5; GPC3; DLK1; PXDN	903	902
0.000115916384461	0.000421738334953	GO:0003279	b	3	cardiac septum development	182; 652; 3491; 3670; 5308; 26508	HEYL; BMP4; CYR61; ISL1; PITX2; JAG1	63	63
0.000117702464136	0.000522361941709	GO:0035113	b	4	embryonic appendage morphogenesis	652; 1382; 2719; 5308; 6474; 8854; 51450; 130497	BMP4; CRABP2; OSR1; SHOX2; GPC3; PITX2; PRRX2; ALDH1A2	121	121
0.00011855654991	0.000522361941709	GO:0032970	b	4	regulation of actin filament-based process	684; 1490; 2824; 3741; 5156; 5159; 6366; 6387; 6422; 6863; 7114; 9353	PDGFRB; PDGFRA; CXCL12; TMSB4X; TAC1; BST2; CTGF; SFRP1; SLIT2; GPM6B; CCL21; KCNA5	269	269
0.000118819436629	0.000423592596193	GO:0007010	b	3	cytoskeleton organization	58; 71; 684; 1490; 2824; 4131; 4629; 4638; 5156; 5159; 6347; 6366; 6387; 6422; 6863; 7114; 23242; 9368; 11075; 9353; 84722; 22998; 57381; 58480; 27295	CCL2; MYH11; PDGFRA; ACTA1; ACTG1; PDGFRB; TMSB4X; GPM6B; TAC1; SLC9A3R1; STMN2; SLIT2; CCL21; MAP1B; PDLIM3; RHOU; RHOJ; CXCL12; PSRC1; SFRP1; MYLK; CTGF; BST2; COBL; LIMCH1	909	907
0.000118903184896	0.000423592596193	GO:0019222	b	3	regulation of metabolic process	2; 111; 182; 216; 284; 301; 652; 684; 729; 730; 1277; 1293; 1382; 1490; 1508; 1611; 5743; 1843; 1848; 1956; 1959; 2149; 2192; 2202; 2296; 2353; 2354; 2719; 2978; 3075; 3397; 3399; 3426; 3487; 3491; 3670; 3725; 4005; 4616; 4745; 4856; 5052; 5156; 5159; 5176; 5270; 5292; 5308; 5327; 5336; 5654; 5764; 5972; 5999; 6196; 6347; 6366; 6422; 6446; 6474; 6588; 6591; 6690; 6695; 7025; 7026; 7057; 7060; 753…	PTGS2; ISL1; PRKAG2; FBLN1; THBS1; DENND2A; SAMD11; GADD45B; CTSB; CD24; SHOX2; SNAI2; ADCY5; PSRC1; BMP4; F2R; VIP; BST2; PRRX2; CCL2; RASD1; NFKBIZ; GLIPR2; SERPINE2; PTN; EGR2; THBS4; JUN; CTGF; HTRA1; FAM129A; CCL21; ANGPT1; FOS; EFEMP1; NUPR1; IGFBP4; WFDC1; NELL1; BCAR3; RPS6KA2; RPS6KA5; SPOCK1; NOV; GUCA1A; FOXC1; PDGFRB; PDGFRA; FOSB; REN; A2M; HEYL; BTG2; FZD7; NR2F1; NR2F2; DUSP6; DUSP…	6046	6024
0.000124238679612	0.000438037406468	GO:0048568	b	3	embryonic organ development	652; 1956; 2296; 3399; 3491; 4005; 5156; 5308; 6474; 7026; 23242; 8854; 91461; 51450; 130497	PDGFRA; BMP4; CYR61; LMO2; EGFR; ID3; NR2F2; COBL; PKDCC; SHOX2; ALDH1A2; PITX2; OSR1; PRRX2; FOXC1	402	401
0.000128472425036	0.000561827172173	GO:0060255	b	4	regulation of macromolecule metabolic process	2; 111; 182; 284; 652; 684; 729; 730; 1277; 1293; 1382; 1490; 1611; 1843; 1848; 1956; 1959; 2149; 2192; 2202; 2296; 2353; 2354; 2719; 3075; 3397; 3399; 3426; 3491; 3670; 3725; 4005; 4616; 4745; 4856; 5156; 5159; 5176; 5270; 5292; 5308; 5327; 5336; 5654; 5972; 5999; 6196; 6347; 6366; 6422; 6446; 6474; 6591; 6690; 6695; 7025; 7026; 7057; 7060; 7538; 7832; 7852; 8324; 8854; 8870; 9252; 9368; 10954; …	ISL1; PRKAG2; FBLN1; THBS1; SAMD11; GADD45B; CD24; SHOX2; SNAI2; ADCY5; PSRC1; BMP4; F2R; VIP; BST2; PRRX2; CCL2; RASD1; NFKBIZ; SERPINE2; EGR2; THBS4; JUN; CTGF; HTRA1; FAM129A; CCL21; ANGPT1; FOS; EFEMP1; NUPR1; WFDC1; NELL1; RPS6KA2; RPS6KA5; SPOCK1; ZNF503; FOXC1; PDGFRB; PDGFRA; FOSB; REN; A2M; HEYL; BTG2; FZD7; NR2F1; NR2F2; DUSP6; C7; C6; SERPINF1; SFRP1; SGK1; SFRP5; DUSP1; LMO2; ID3; ID1…	5071	5052
0.000131447238299	0.00109539365249	GO:0005604	c	2	basement membrane	2192; 6678; 7045; 7060; 8292; 64093; 64094	THBS4; COLQ; SPARC; SMOC2; TGFBI; FBLN1; SMOC1	93	92
0.000131447238299	0.000567277879074	GO:0003231	b	4	cardiac ventricle development	182; 1363; 2296; 3491; 3670; 5308; 26508	HEYL; CYR61; ISL1; CPE; PITX2; JAG1; FOXC1	92	92
0.000131654934393	0.000567277879074	GO:0001823	b	4	mesonephros development	652; 2719; 5972; 130497	BMP4; REN; OSR1; GPC3	22	22
0.000136415643475	0.000476062755799	GO:0007389	b	3	pattern specification process	652; 1848; 1959; 2296; 2719; 3670; 5308; 6387; 6422; 7025; 7026; 7832; 7852; 23242; 8854; 130497	BMP4; BTG2; EGR2; ISL1; SFRP1; NR2F1; OSR1; NR2F2; COBL; CXCL12; GPC3; ALDH1A2; CXCR4; PITX2; DUSP6; FOXC1	451	451
0.000140695813579	0.000367624545158	GO:0042698	b	2	ovulation cycle	174; 301; 1956; 2296; 5156; 6422; 9353	ANXA1; PDGFRA; SFRP1; EGFR; SLIT2; AFP; FOXC1	93	93
0.000140695813579	0.000601550184035	GO:0008585	b	4	female gonad development	174; 2296; 5156; 5308; 6422; 9353; 26471	PDGFRA; SFRP1; NUPR1; SLIT2; PITX2; AFP; FOXC1	93	93
0.000141661988732	0.000489377779256	GO:0072178	b	3	nephric duct morphogenesis	652; 2719; 130497	BMP4; OSR1; GPC3	9	9
0.000141661988732	0.000601550184035	GO:0060973	b	4	cell migration involved in heart development	5159; 5308; 6591	PITX2; PDGFRB; SNAI2	9	9
0.00014755622299	0.00213956523336	GO:0005584	c	3	collagen type I	1277; 1278	COL1A2; COL1A1	2	2
0.000148022453119	0.000506236789665	GO:0030900	b	3	forebrain development	60; 652; 1281; 1956; 3670; 4155; 5308; 6387; 7025; 7026; 7832; 8854; 9353; 22822	BMP4; BTG2; ISL1; EGFR; NR2F2; PHLDA1; SLIT2; NR2F1; PITX2; COL3A1; ACTB; CXCL12; MBP; ALDH1A2	363	362
0.000150146684679	0.000630711903673	GO:0034097	b	4	response to cytokine	301; 684; 1271; 1281; 5743; 2353; 2634; 3725; 6347; 6387; 6422; 7057; 6678; 7837; 7852; 8854; 9252; 9353; 100133941	ANXA1; PTGS2; SFRP1; RPS6KA5; FOS; GBP2; CXCR4; JUN; THBS1; CD24; SPARC; ALDH1A2; BST2; CNTFR; COL3A1; CCL2; CXCL12; PXDN; SLIT2	603	602
0.000150682024768	0.000630711903673	GO:0030239	b	4	myofibril assembly	58; 71; 4629; 5156; 5159	MYH11; PDGFRA; ACTA1; ACTG1; PDGFRB	42	42
0.000168020300052	0.000568940025918	GO:0007267	b	3	cell-cell signaling	111; 301; 590; 652; 684; 5743; 1948; 1956; 1959; 2571; 2824; 3741; 3755; 3785; 4155; 5270; 5327; 5376; 6196; 6347; 6366; 6422; 6863; 8292; 8614; 57502; 93664	CCL2; PTGS2; KCNG1; EGFR; COLQ; BCHE; GPM6B; KCNA5; GAD1; SERPINE2; EGR2; TAC1; CCL21; MBP; ANXA1; NLGN4X; KCNQ2; RPS6KA2; PLAT; SFRP1; EFNB2; ADCY5; PMP22; BMP4; CADPS2; BST2; STC2	1040	1040
0.000183339741105	0.000614727367235	GO:0050878	b	3	regulation of body fluid levels	2; 60; 187; 284; 1277; 1278; 1281; 2149; 2159; 5156; 5270; 5327; 5336; 6678; 6863; 7057; 7103; 7114; 9162; 7432	THBS1; PDGFRA; APLNR; PLCG2; F10; TAC1; TSPAN8; VIP; PLAT; TMSB4X; F2R; SPARC; DGKI; COL1A2; COL1A1; COL3A1; ACTB; ANGPT1; A2M; SERPINE2	664	663
0.000187629117599	0.000623001536105	GO:0033687	b	3	osteoblast proliferation	3491; 4745; 6422; 10234	NELL1; SFRP1; CYR61; LRRC17	24	24
0.000193537782447	0.000804348514283	GO:0055001	b	4	muscle cell development	58; 71; 652; 4629; 5156; 5159; 5308; 6474	PDGFRB; PDGFRA; BMP4; ACTG1; MYH11; SHOX2; ACTA1; PITX2	130	130
0.000200557290908	0.00143255207792	GO:0030934	c	2	anchoring collagen	1291; 1293; 1634	COL6A1; DCN; COL6A3	10	10
0.000204304458795	0.000671847354883	GO:0044093	b	3	positive regulation of molecular function	111; 216; 284; 652; 1490; 1611; 1956; 2149; 2192; 2978; 3491; 3670; 3725; 4616; 5156; 5159; 5292; 5308; 5336; 5999; 6347; 6366; 6422; 6446; 7057; 7852; 9252; 10954; 7432; 467; 51422; 84722; 100133941	CCL2; PDGFRB; PDGFRA; ISL1; PRKAG2; EGFR; PLCG2; PITX2; FBLN1; ALDH1A1; GADD45B; JUN; VIP; THBS1; RGS4; DAP; CXCR4; CCL21; ANGPT1; CYR61; PIM1; PDIA5; CD24; SFRP1; ADCY5; PSRC1; BMP4; RPS6KA5; SGK1; F2R; CTGF; GUCA1A; ATF3	1410	1406
0.000210865991685	0.000533754541452	GO:0002253	b	2	activation of immune response	2; 60; 71; 729; 730; 1508; 1848; 2353; 3075; 3426; 3725; 5336; 6196; 9252; 23180	RPS6KA2; ACTG1; CFH; FOS; CTSB; CFI; JUN; A2M; PLCG2; RFTN1; ACTB; DUSP6; C7; C6; RPS6KA5	423	421
0.000214382194809	0.00116378905754	GO:0061134	m	2	peptidase regulator activity	2; 684; 1293; 2192; 2719; 5176; 5270; 6690; 6695; 58189	A2M; GPC3; SERPINF1; SPINK1; BST2; WFDC1; FBLN1; COL6A3; SERPINE2; SPOCK1	207	205
0.000219942520004	0.000907650117762	GO:0006812	b	4	cation transport	1346; 1490; 5743; 2149; 2824; 3741; 3755; 3785; 4638; 5159; 5270; 5336; 5652; 6347; 6366; 6387; 6446; 6588; 6690; 8614; 9368; 7432; 343450; 51422; 57419	CCL2; PTGS2; PDGFRB; KCNG1; PRKAG2; PLCG2; GPM6B; PRSS8; KCNA5; SERPINE2; SLC9A3R1; VIP; CCL21; SPINK1; KCNQ2; SLC24A3; SLN; COX7A1; CXCL12; SGK1; MYLK; F2R; CTGF; KCNT2; STC2	946	944
0.000226320986485	0.000927441245316	GO:0035150	b	4	regulation of tube size	59; 5743; 1956; 2149; 2296; 3741; 4878; 7432	ACTA2; PTGS2; EGFR; F2R; VIP; KCNA5; FOXC1; NPPA	134	133
0.000233405667813	0.000760235603734	GO:0060411	b	3	cardiac septum morphogenesis	182; 3491; 3670; 5308; 26508	PITX2; ISL1; HEYL; JAG1; CYR61	46	46
0.000237535395363	0.000966637095019	GO:0051726	b	4	regulation of cell cycle	301; 652; 1490; 5743; 1843; 1956; 2296; 3399; 3725; 3741; 4616; 5159; 5292; 6196; 6422; 7026; 7057; 8870; 51422; 84722; 26471; 22846	PTGS2; PDGFRB; PRKAG2; EGFR; KCNA5; GADD45B; JUN; NR2F2; DUSP1; ANXA1; PIM1; NUPR1; PSRC1; SFRP1; RPS6KA2; BMP4; VASH1; ID3; IER3; CTGF; THBS1; FOXC1	787	783
0.000238133875906	0.000768318731697	GO:0006979	b	3	response to oxidative stress	301; 1277; 5743; 1843; 1956; 2353; 2878; 3725; 5052; 5159; 7837; 8614	ANXA1; PTGS2; FOS; JUN; EGFR; PRDX1; GPX3; PDGFRB; COL1A1; STC2; DUSP1; PXDN	292	290
0.000242123590241	0.00180247561624	GO:0030414	m	3	peptidase inhibitor activity	2; 684; 1293; 2719; 5176; 5270; 6690; 6695; 58189	GPC3; SERPINF1; SPINK1; BST2; WFDC1; COL6A3; A2M; SERPINE2; SPOCK1	172	170
0.00025009073957	0.00101071154061	GO:0046545	b	4	development of primary female sexual characteristics	174; 2296; 5156; 5308; 6422; 9353; 117154	PDGFRA; SFRP1; SLIT2; PITX2; DACH2; AFP; FOXC1	102	102
0.000258991502691	0.00103951383957	GO:0003209	b	4	cardiac atrium morphogenesis	3491; 3670; 5308; 6474	PITX2; ISL1; SHOX2; CYR61	26	26
0.00026122346275	0.00104133979028	GO:0031344	b	4	regulation of cell projection organization	3956; 4131; 4155; 5376; 6366; 6387; 6474; 6695; 7025; 9638; 11075; 9353; 23242	PMP22; STMN2; FEZ1; NR2F1; MAP1B; COBL; SHOX2; SPOCK1; CCL21; LGALS1; CXCL12; MBP; SLIT2	337	337
0.000270318624739	0.000864009062249	GO:0001763	b	3	morphogenesis of a branching structure	652; 2719; 5308; 6387; 6422; 6474; 6591; 7852; 9353; 23213	SFRP1; SULF1; SNAI2; SHOX2; BMP4; SLIT2; CXCR4; PITX2; CXCL12; GPC3	211	211
0.000273291777259	0.00107482537902	GO:0008354	b	4	germ cell migration	2296; 6387; 7852	CXCL12; FOXC1; CXCR4	11	11
0.000273291777259	0.00107482537902	GO:0072203	b	4	cell proliferation involved in metanephros development	2719; 5159; 130497	PDGFRB; GPC3; OSR1	11	11
0.000283600503801	0.00110793263485	GO:0002237	b	4	response to molecule of bacterial origin	1634; 5743; 2149; 2353; 3725; 5336; 5972; 6347; 6863; 6678; 100133941	DCN; PTGS2; FOS; TAC1; JUN; F2R; CD24; PLCG2; SPARC; REN; CCL2	253	253
0.000301002985766	0.000738825510515	GO:0098602	b	2	single organism cell adhesion	1490; 1956; 3491; 3956; 4256; 5156; 5270; 6591; 7060; 8324; 9353; 57502; 100133941	PDGFRA; CYR61; FZD7; THBS4; NLGN4X; EGFR; CD24; CTGF; MGP; SLIT2; SNAI2; LGALS1; SERPINE2	342	342
0.00031063962913	0.00120552862696	GO:0007596	b	4	blood coagulation	2; 60; 284; 1277; 1278; 1281; 2149; 2159; 5156; 5270; 5327; 5336; 7057; 7103; 7114; 6678; 9162	PDGFRA; TSPAN8; PLCG2; F10; THBS1; SPARC; PLAT; F2R; TMSB4X; DGKI; COL1A2; COL1A1; COL3A1; ACTB; ANGPT1; A2M; SERPINE2	536	535
0.000316789807201	0.0012213080725	GO:0032526	b	4	response to retinoic acid	1277; 1843; 5159; 5176; 8324; 8854; 130497	PDGFRB; FZD7; OSR1; SERPINF1; COL1A1; DUSP1; ALDH1A2	106	106
0.0003258211306	0.000776220928782	GO:0044706	b	2	multi-multicellular organism process	5743; 2192; 2353; 2354; 4878; 5270; 6347; 6863; 7026; 8614	CCL2; PTGS2; FOS; TAC1; FOSB; NR2F2; FBLN1; STC2; SERPINE2; NPPA	217	216
0.000338437668683	0.00107171928416	GO:0050817	b	3	coagulation	2; 60; 284; 1277; 1278; 1281; 2149; 2159; 5156; 5270; 5327; 5336; 6678; 7057; 7103; 7114; 9162	PDGFRA; TSPAN8; PLCG2; F10; THBS1; PLAT; TMSB4X; F2R; SPARC; DGKI; COL1A2; COL1A1; COL3A1; ACTB; ANGPT1; A2M; SERPINE2	540	539
0.000345715289079	0.00132411215294	GO:0007599	b	4	hemostasis	2; 60; 284; 1277; 1278; 1281; 2149; 2159; 5156; 5270; 5327; 5336; 7057; 7103; 7114; 6678; 9162	PDGFRA; TSPAN8; PLCG2; F10; THBS1; SPARC; PLAT; F2R; TMSB4X; DGKI; COL1A2; COL1A1; COL3A1; ACTB; ANGPT1; A2M; SERPINE2	541	540
0.000352987779847	0.00110753963952	GO:0035107	b	3	appendage morphogenesis	652; 1382; 2719; 5308; 6474; 8854; 51450; 130497	BMP4; CRABP2; OSR1; SHOX2; GPC3; PITX2; PRRX2; ALDH1A2	142	142
0.000352987779847	0.00133395315647	GO:0035108	b	4	limb morphogenesis	652; 1382; 2719; 5308; 6474; 8854; 51450; 130497	BMP4; CRABP2; OSR1; SHOX2; GPC3; PITX2; PRRX2; ALDH1A2	142	142
0.000354685860892	0.00133395315647	GO:0016337	b	4	single organismal cell-cell adhesion	1490; 1956; 3491; 3956; 4256; 5156; 5270; 6591; 7060; 9353; 57502; 100133941	PDGFRA; CYR61; THBS4; NLGN4X; EGFR; CD24; CTGF; MGP; SLIT2; SNAI2; LGALS1; SERPINE2	303	303
0.000355113809573	0.00133395315647	GO:0046660	b	4	female sex differentiation	174; 2296; 5156; 5308; 6422; 9353; 117154	PDGFRA; SFRP1; SLIT2; PITX2; DACH2; AFP; FOXC1	108	108
0.000361121188378	0.00201929467959	GO:0005583	c	2	fibrillar collagen	1277; 1278; 1281	COL3A1; COL1A2; COL1A1	12	12
0.000361121188378	0.00111847012332	GO:0072189	b	3	ureter development	652; 8854; 130497	BMP4; OSR1; ALDH1A2	12	12
0.000361121188378	0.001339348205	GO:0072176	b	4	nephric duct development	652; 2719; 130497	BMP4; OSR1; GPC3	12	12
0.000361121188378	0.001339348205	GO:0003171	b	4	atrioventricular valve development	3491; 5308; 26508	PITX2; HEYL; CYR61	12	12
0.000363012233006	0.00111847012332	GO:0045087	b	3	innate immune response	2; 60; 71; 111; 684; 729; 730; 1508; 1848; 1956; 2353; 2634; 3075; 3426; 3725; 5052; 5156; 5159; 5336; 6196; 6347; 9252; 23180	CCL2; PDGFRB; PDGFRA; ACTG1; EGFR; PRDX1; PLCG2; A2M; JUN; RFTN1; DUSP6; C7; C6; FOS; GBP2; CTSB; ADCY5; RPS6KA2; RPS6KA5; CFH; CFI; BST2; ACTB	867	863
0.000363473042327	0.00201929467959	GO:0045121	c	2	membrane raft	284; 684; 1956; 2149; 2824; 3741; 9368; 23180; 23213; 100133941	KCNA5; SLC9A3R1; BST2; EGFR; SULF1; CD24; F2R; RFTN1; GPM6B; ANGPT1	219	219
0.000370814066998	0.00136664807082	GO:0033043	b	4	regulation of organelle organization	301; 652; 684; 1490; 1843; 2824; 5156; 5159; 6196; 6366; 6387; 6422; 6591; 6863; 7114; 8870; 9252; 11075; 9353; 84722	ANXA1; PDGFRB; PDGFRA; BMP4; RPS6KA5; PSRC1; STMN2; TMSB4X; TAC1; BST2; RPS6KA2; IER3; SNAI2; CTGF; SFRP1; SLIT2; GPM6B; CCL21; CXCL12; DUSP1	700	700
0.000376650117445	0.00588010926607	GO:0005775	c	4	vacuolar lumen	633; 1508; 1634; 2331; 2719; 5159	DCN; PDGFRB; CTSB; BGN; GPC3; FMOD	78	78
0.000380745856668	0.00139448170005	GO:0010463	b	4	mesenchymal cell proliferation	652; 2719; 6474; 51450; 130497	PRRX2; SHOX2; BMP4; OSR1; GPC3	51	51
0.000399860884332	0.00145539427465	GO:0003230	b	4	cardiac atrium development	3491; 3670; 5308; 6474	PITX2; ISL1; SHOX2; CYR61	29	29
0.000403522285861	0.00145965468836	GO:0048659	b	4	smooth muscle cell proliferation	652; 5743; 1956; 3725; 5159; 7432	PTGS2; BMP4; PDGFRB; JUN; EGFR; VIP	79	79
0.000406210995954	0.00146036591183	GO:0034976	b	4	response to endoplasmic reticulum stress	6347; 7057; 7060; 8406; 8614; 10954; 467; 116496	CCL2; THBS4; SRPX; FAM129A; STC2; THBS1; PDIA5; ATF3	147	145
0.000412794626139	0.00147498567633	GO:0051240	b	4	positive regulation of multicellular organismal process	652; 1490; 5743; 1956; 2149; 2824; 3670; 4745; 5159; 5327; 6863; 7057; 55959; 9308; 7432; 23213; 91461; 130497	PTGS2; PKDCC; BMP4; PDGFRB; ISL1; CD83; EGFR; SULF2; SULF1; PLAT; F2R; CTGF; VIP; GPM6B; NELL1; OSR1; THBS1; TAC1	601	600
0.000417120960869	0.00148141141254	GO:0060688	b	4	regulation of morphogenesis of a branching structure	652; 6422; 6474; 6591; 23213	SNAI2; SFRP1; SHOX2; BMP4; SULF1	52	52
0.000420861016105	0.001485690093	GO:0007268	b	4	synaptic transmission	111; 590; 5743; 1956; 1959; 2571; 2824; 3741; 3755; 3785; 4155; 5270; 5327; 5376; 6196; 6347; 6863; 8292; 57502; 93664	CCL2; ADCY5; PMP22; CADPS2; PTGS2; EGR2; KCNG1; COLQ; NLGN4X; EGFR; RPS6KA2; PLAT; BCHE; KCNQ2; GPM6B; KCNA5; MBP; GAD1; SERPINE2; TAC1	707	707
0.000425336643165	0.00129879582109	GO:0060560	b	3	developmental growth involved in morphogenesis	652; 4131; 6387; 6422; 7057; 23242; 9353; 6425	MAP1B; SFRP1; SFRP5; THBS1; BMP4; SLIT2; COBL; CXCL12	146	146
0.000429419496609	0.00129965900744	GO:0090066	b	3	regulation of anatomical structure size	59; 5743; 1956; 2149; 2296; 3741; 4131; 4878; 6366; 6387; 7114; 7432; 9353	ACTA2; PTGS2; MAP1B; CXCL12; TMSB4X; EGFR; F2R; VIP; SLIT2; CCL21; KCNA5; FOXC1; NPPA	356	355
0.000431868844969	0.00151363052722	GO:1900046	b	4	regulation of hemostasis	2149; 5156; 5270; 5327; 7057; 7103	PDGFRA; THBS1; F2R; TSPAN8; PLAT; SERPINE2	80	80
0.00043910783213	0.00131732349639	GO:0035993	b	3	deltoid tuberosity development	652; 5308	PITX2; BMP4	3	3
0.00043910783213	0.00151363052722	GO:0072275	b	4	metanephric glomerulus morphogenesis	5156; 5159	PDGFRB; PDGFRA	3	3
0.00043910783213	0.00151363052722	GO:0072277	b	4	metanephric glomerular capillary formation	5156; 5159	PDGFRB; PDGFRA	3	3
0.00043910783213	0.00151363052722	GO:0032596	b	4	protein transport into membrane raft	23180; 100133941	RFTN1; CD24	3	3
0.00045605703938	0.00545006983896	GO:0033613	m	4	activating transcription factor binding	1959; 3670; 3725; 4005; 5308	EGR2; ISL1; LMO2; PITX2; JUN	53	53
0.000457004951276	0.00156611053478	GO:2000242	b	4	negative regulation of reproductive process	652; 5176; 8459; 23213	TPST2; BMP4; SERPINF1; SULF1	30	30
0.000465249864302	0.00138361263992	GO:0071674	b	3	mononuclear cell migration	6347; 7057; 9353	CCL2; SLIT2; THBS1	13	13
0.000465249864302	0.00545006983896	GO:0016918	m	4	retinal binding	1382; 5947; 8854	RBP1; ALDH1A2; CRABP2	13	13
0.000473280495889	0.00161245564297	GO:0051050	b	4	positive regulation of transport	284; 301; 652; 5743; 1956; 2149; 2719; 3670; 4638; 5159; 5336; 5652; 6347; 6366; 6387; 6446; 6863; 93664	ANXA1; PTGS2; BMP4; SGK1; PDGFRB; ISL1; EGFR; MYLK; PLCG2; F2R; CXCL12; GPC3; TAC1; CCL21; PRSS8; CCL2; ANGPT1; CADPS2	607	607
0.000539991357749	0.00182910367422	GO:0050776	b	4	regulation of immune response	2; 60; 71; 684; 729; 730; 1281; 1508; 1848; 1956; 2353; 3075; 3426; 3725; 5156; 5159; 5336; 6196; 9252; 23180; 100133941	PDGFRB; PDGFRA; ACTG1; CFH; FOS; JUN; CTSB; CFI; EGFR; RPS6KA2; C6; PLCG2; RFTN1; CD24; BST2; COL3A1; ACTB; DUSP6; C7; A2M; RPS6KA5	779	776
0.000550893694809	0.00185530865033	GO:0043085	b	4	positive regulation of catalytic activity	111; 216; 284; 652; 1490; 1611; 1956; 2149; 2192; 2978; 3491; 3725; 4616; 5156; 5159; 5292; 5999; 6347; 6366; 6422; 7057; 7852; 10954; 7432; 467; 51422; 84722; 100133941	CCL2; PDGFRB; PDGFRA; PRKAG2; EGFR; FBLN1; ALDH1A1; GADD45B; JUN; VIP; THBS1; RGS4; DAP; CXCR4; CCL21; ANGPT1; CYR61; PIM1; PDIA5; CD24; SFRP1; ADCY5; PSRC1; BMP4; F2R; CTGF; GUCA1A; ATF3	1185	1181
0.000566246822081	0.00283123411041	GO:0071944	c	2	cell periphery	60; 72; 111; 182; 187; 284; 301; 633; 684; 729; 730; 1271; 1291; 1292; 1293; 1363; 1490; 1903; 1948; 1956; 2149; 2159; 2571; 2669; 2719; 2824; 2861; 2978; 3741; 3755; 3785; 4045; 4071; 4131; 4155; 5156; 5159; 5270; 5292; 5336; 5376; 5652; 5972; 5999; 6387; 6422; 6446; 6863; 7045; 7057; 7852; 55959; 8082; 8324; 23242; 8788; 9162; 9308; 9363; 9368; 9638; 89872; 51655; 343450; 115827; 116496; 51209;…	EFNB2; PDGFRB; PDGFRA; AQP10; ACTG2; KCNG1; RAB9B; EGFR; CPE; BGN; GPR124; PLCG2; REN; GPM6B; PRSS8; KCNA5; GAD1; GPR37; RASD1; FZD7; S1PR3; TAC1; CD83; TM4SF1; SULF2; SULF1; THBS1; RGS4; RFTN1; DGKI; FAM129A; SERPINE2; CXCR4; ANGPT1; C7; C6; GEM; KCNT2; ANXA1; MAP1B; NLGN4X; PIM1; SLIT2; SFRP1; KCNQ2; SLC24A3; RHOU; CD24; COBL; GPC3; RAB3C; SSPN; CNTFR; RAB33A; F10; CXCL12; ACTB; CADPS2; PCDH18;…	4682	4665
0.000576090549624	0.00192908035474	GO:0006720	b	4	isoprenoid metabolic process	216; 1382; 1956; 2719; 5947; 8854; 10170	CRABP2; DHRS9; EGFR; RBP1; GPC3; ALDH1A1; ALDH1A2	118	117
0.000590248458873	0.00174021528392	GO:0048732	b	3	gland development	652; 1956; 2296; 3670; 5156; 5159; 5270; 5308; 6422; 8854; 9353	PDGFRB; PDGFRA; BMP4; ISL1; EGFR; SFRP1; SERPINE2; ALDH1A2; PITX2; FOXC1; SLIT2	276	276
0.000608208855281	0.00588010926607	GO:0030424	c	4	axon	60; 230; 2571; 3785; 4155; 4856; 6695; 6863; 9638; 11075; 23242	STMN2; FEZ1; TAC1; KCNQ2; GAD1; SPOCK1; COBL; NOV; ACTB; MBP; ALDOC	277	277
0.000612511381882	0.00588010926607	GO:0005783	c	4	endoplasmic reticulum	590; 1277; 1278; 1281; 1291; 1292; 1293; 1295; 1382; 5743; 1956; 2159; 2353; 2861; 3741; 5730; 5764; 6446; 6588; 7057; 7060; 7837; 55959; 8406; 8459; 8614; 10170; 10954; 283820; 23213; 387914; 22846	PTGS2; EGFR; BCHE; COL3A1; PTGDS; KCNA5; GPR37; PTN; CRABP2; DHRS9; THBS4; SULF2; SULF1; THBS1; COL8A1; TPST2; FOS; PDIA5; NOMO2; SLN; F10; STC2; VASH1; SGK1; SRPX; COL1A2; SHISA2; COL1A1; COL6A1; COL6A3; COL6A2; PXDN	1437	1433
0.000636097496618	0.00211791552851	GO:0050818	b	4	regulation of coagulation	2149; 5156; 5270; 5327; 7057; 7103	PDGFRA; THBS1; F2R; TSPAN8; PLAT; SERPINE2	86	86
0.000663175599626	0.00193851329121	GO:0072028	b	3	nephron morphogenesis	652; 2719; 5159; 130497	PDGFRB; BMP4; OSR1; GPC3	33	33
0.000663175599626	0.00219559831289	GO:0072210	b	4	metanephric nephron development	652; 5156; 5159; 130497	PDGFRB; PDGFRA; BMP4; OSR1	33	33
0.000670148706383	0.00194229540324	GO:0033002	b	3	muscle cell proliferation	652; 5743; 1956; 2296; 3725; 5159; 7432	PTGS2; BMP4; PDGFRB; JUN; EGFR; VIP; FOXC1	120	120
0.000684057182507	0.00225200847724	GO:0060326	b	4	cell chemotaxis	5156; 5159; 6347; 6366; 6387; 7057; 7060; 7852; 9353	CCL2; PDGFRB; PDGFRA; THBS4; THBS1; SLIT2; CXCR4; CCL21; CXCL12	196	196
0.000693236346311	0.00226539439972	GO:0060415	b	4	muscle tissue morphogenesis	2296; 3670; 4638; 5308; 6474	PITX2; ISL1; SHOX2; MYLK; FOXC1	58	58
0.000695854935068	0.00226539439972	GO:0032496	b	4	response to lipopolysaccharide	1634; 5743; 2149; 2353; 3725; 5336; 5972; 6347; 6863; 6678	DCN; PTGS2; FOS; TAC1; JUN; F2R; PLCG2; SPARC; REN; CCL2	238	238
0.000762849147573	0.00176545088438	GO:0072376	b	2	protein activation cascade	2; 729; 730; 2159; 3075; 3426	CFH; CFI; C6; F10; C7; A2M	90	89
0.000777703600229	0.00251786911455	GO:0001817	b	4	regulation of cytokine production	301; 684; 5743; 1903; 2149; 3670; 6347; 6591; 7057; 7538; 55959; 9252; 9308; 23213; 100133941	ANXA1; PTGS2; RPS6KA5; S1PR3; ISL1; CD83; SULF2; SULF1; THBS1; F2R; ZFP36; BST2; SNAI2; CCL2; CD24	480	477
0.000787096981203	0.00357771355092	GO:0005886	c	2	plasma membrane	111; 182; 187; 284; 301; 633; 684; 729; 730; 1271; 1291; 1292; 1293; 1363; 1490; 1903; 1948; 1956; 2149; 2159; 2571; 2669; 2719; 2824; 2861; 2978; 3741; 3755; 3785; 4045; 4071; 4131; 4155; 5156; 5159; 5270; 5292; 5336; 5376; 5652; 5972; 5999; 6387; 6422; 6446; 6863; 7045; 7057; 7852; 55959; 8082; 8324; 23242; 8788; 9162; 9308; 9363; 9368; 9638; 89872; 51655; 343450; 115827; 116496; 51209; 9353; 5…	EFNB2; PDGFRB; PDGFRA; AQP10; SSPN; KCNG1; RAB9B; EGFR; CPE; BGN; GPR124; PLCG2; REN; GPM6B; PRSS8; KCNA5; GAD1; GPR37; RASD1; FZD7; S1PR3; TAC1; CD83; TM4SF1; SULF2; SULF1; THBS1; RGS4; RFTN1; DGKI; FAM129A; SERPINE2; CXCR4; ANGPT1; C7; C6; GEM; KCNT2; ANXA1; MAP1B; NLGN4X; PIM1; SLIT2; SFRP1; KCNQ2; SLC24A3; RHOU; CD24; COBL; GPC3; RAB3C; CNTFR; RAB33A; F10; CXCL12; PCDH18; CADPS2; ADCY5; PMP22…	4582	4565
0.000794878684779	0.00228444126214	GO:0009314	b	3	response to radiation	301; 1281; 5743; 1843; 1956; 2353; 2719; 2978; 3725; 5947; 6347; 6387; 6422; 6591	ANXA1; PTGS2; SFRP1; FOS; GUCA1A; EGFR; JUN; RBP1; GPC3; SNAI2; COL3A1; CCL2; CXCL12; DUSP1	431	428
0.00081136873225	0.00720967871318	GO:0008083	m	4	growth factor activity	182; 652; 1490; 2202; 4856; 5764; 6387; 7060	PTN; BMP4; CXCL12; EFEMP1; THBS4; CTGF; NOV; JAG1	164	161
0.000827649565815	0.00266484970092	GO:0060341	b	4	regulation of cellular localization	301; 652; 684; 5743; 1956; 2149; 2824; 3670; 3741; 4131; 5052; 6387; 6422; 6591; 6690; 6863; 8324; 8870; 115827; 91461; 93664; 6425	PTGS2; ISL1; EGFR; PRDX1; PKDCC; GPM6B; KCNA5; FZD7; TAC1; SPINK1; ANXA1; MAP1B; SFRP1; RAB3C; SNAI2; CXCL12; BMP4; SFRP5; CADPS2; IER3; F2R; BST2	860	859
0.000837737566375	0.00268259133276	GO:0043588	b	4	skin development	182; 301; 1277; 1278; 1281; 1382; 1490; 5743; 1956; 2171; 5308	ANXA1; PTGS2; CRABP2; EGFR; CTGF; FABP5; COL1A2; COL1A1; PITX2; COL3A1; JAG1	289	288
0.000871158148921	0.00246982291021	GO:0032594	b	3	protein transport within lipid bilayer	23180; 100133941	RFTN1; CD24	4	4
0.000871158148921	0.0101054345275	GO:0030485	c	3	smooth muscle contractile fiber	59; 4629	ACTA2; MYH11	4	4
0.000871158148921	0.00275091085859	GO:0072278	b	4	metanephric comma-shaped body morphogenesis	652; 5159	PDGFRB; BMP4	4	4
0.000871158148921	0.00275091085859	GO:0072180	b	4	mesonephric duct morphogenesis	2719; 130497	GPC3; OSR1	4	4
0.000871158148921	0.00720967871318	GO:0038085	m	4	vascular endothelial growth factor binding	5156; 5159	PDGFRB; PDGFRA	4	4
0.000873826234314	0.00246982291021	GO:0001816	b	3	cytokine production	301; 684; 5743; 1903; 2149; 3670; 6347; 6591; 7057; 7538; 55959; 9252; 9308; 23180; 23213; 100133941	ANXA1; PTGS2; RPS6KA5; S1PR3; ISL1; CD83; SULF2; SULF1; THBS1; F2R; ZFP36; BST2; SNAI2; CCL2; CD24; RFTN1	537	534
0.000873901367904	0.00275091085859	GO:0003208	b	4	cardiac ventricle morphogenesis	182; 1363; 2296; 3670; 26508	ISL1; HEYL; JAG1; CPE; FOXC1	61	61
0.000877350310723	0.00365562629468	GO:0012505	c	2	endomembrane system	2; 590; 633; 684; 1277; 1278; 1281; 1291; 1292; 1293; 1295; 1363; 1382; 1490; 1508; 1634; 5743; 1956; 2149; 2159; 2331; 2353; 2634; 2719; 2861; 3397; 3741; 4745; 5270; 5327; 5730; 5764; 6196; 6446; 6588; 6678; 7057; 7060; 7114; 7837; 7852; 55959; 8082; 8406; 8459; 8614; 9368; 10170; 10954; 11075; 83716; 152007; 283820; 23180; 23213; 91461; 58480; 387914; 22846	SSPN; PTGS2; STMN2; TMSB4X; EGFR; CPE; BGN; PKDCC; BCHE; PTGDS; COL3A1; KCNA5; A2M; GPR37; DCN; PTN; CRABP2; DHRS9; THBS4; SULF2; SULF1; THBS1; SPARC; SERPINE2; FMOD; CXCR4; SRPX; GLIPR2; PDIA5; CRISPLD2; COL8A1; TPST2; FOS; GBP2; CTSB; COL1A1; NOMO2; RHOU; PLAT; SLN; GPC3; NELL1; F10; STC2; RFTN1; RPS6KA2; VASH1; SGK1; ID1; F2R; CTGF; COL1A2; SHISA2; BST2; COL6A1; COL6A3; COL6A2; SLC9A3R1; PXDN	3287	3276
0.000877850393439	0.00275091085859	GO:0048864	b	4	stem cell development	182; 2296; 3670; 5308; 6422; 6591; 8324; 8854; 26508	HEYL; SFRP1; FZD7; ISL1; SNAI2; ALDH1A2; PITX2; JAG1; FOXC1	203	203
0.000879229111364	0.00720967871318	GO:0004866	m	4	endopeptidase inhibitor activity	2; 684; 1293; 5176; 5270; 6690; 6695; 58189	SERPINF1; SERPINE2; BST2; WFDC1; COL6A3; A2M; SPINK1; SPOCK1	165	163
0.000886730554239	0.00248575286516	GO:0061323	b	3	cell proliferation involved in heart morphogenesis	652; 3670; 5308	PITX2; ISL1; BMP4	16	16
0.000886730554239	0.00276395800417	GO:0072224	b	4	metanephric glomerulus development	5156; 5159; 130497	PDGFRB; PDGFRA; OSR1	16	16
0.000908284744342	0.00204364067477	GO:0022602	b	2	ovulation cycle process	174; 301; 2296; 5156; 6422; 9353	ANXA1; PDGFRA; SFRP1; SLIT2; AFP; FOXC1	92	92
0.00101224829556	0.00313850529736	GO:0036211	b	4	protein modification process	111; 284; 301; 633; 652; 1281; 1363; 1490; 1634; 1843; 1848; 1956; 1959; 2149; 2159; 2202; 2571; 3491; 3670; 3725; 4616; 4638; 5156; 5159; 5292; 5327; 5999; 6196; 6347; 6366; 6422; 6446; 6591; 6690; 7026; 7057; 7060; 7103; 7832; 7852; 8459; 9252; 9368; 10954; 467; 114907; 116496; 51422; 9353; 84722; 91461; 26471; 100133941; 388228; 6425	CCL2; PDGFRB; PDGFRA; TSPAN8; ISL1; PRKAG2; EGFR; CPE; BGN; SLC9A3R1; PKDCC; COL3A1; THBS1; GAD1; DCN; SBK1; BTG2; EGR2; GADD45B; JUN; NR2F2; RGS4; FAM129A; SLIT2; CXCR4; CCL21; DUSP6; DUSP1; SPINK1; ANXA1; CYR61; ANGPT1; PIM1; EFEMP1; PDIA5; NUPR1; PSRC1; PLAT; SFRP1; SNAI2; F10; CD24; ADCY5; RPS6KA2; BMP4; RPS6KA5; SGK1; SFRP5; TPST2; MYLK; F2R; CTGF; FBXO32; THBS4; ATF3	3027	3013
0.00104094628271	0.00289433844461	GO:0044712	b	3	single-organism catabolic process	216; 230; 65997; 633; 1277; 1278; 1281; 1291; 1292; 1293; 1295; 1508; 1634; 2331; 2571; 2634; 2669; 2878; 3725; 5052; 5336; 5999; 6366; 6422; 6588; 7837; 8292; 8412; 8870; 9162; 9363; 51655; 51422; 85004; 347733; 57381; 58480; 27147	RASD1; PRKAG2; BGN; COLQ; PLCG2; COL3A1; GAD1; DCN; RERG; DENND2A; JUN; ALDH1A1; RGS4; DGKI; FMOD; CCL21; GEM; COL8A1; RASL11B; GBP2; CTSB; RHOU; RHOJ; SLN; PRDX1; ALDOC; BCAR3; TUBB2B; SFRP1; RAB33A; IER3; GPX3; COL1A2; COL1A1; COL6A1; COL6A3; COL6A2; PXDN	1869	1864
0.00106546116167	0.00233249605664	GO:0051641	b	2	cellular localization	2; 284; 301; 652; 684; 1277; 1363; 1490; 5743; 1956; 1959; 2149; 2571; 2669; 2824; 3397; 3670; 3725; 3741; 4131; 5052; 5270; 5336; 6366; 6387; 6422; 6588; 6591; 6678; 6690; 6863; 7057; 7114; 8324; 8870; 9368; 9638; 115827; 51422; 84722; 93664; 23180; 91461; 27147; 100133941; 6425	PTGS2; TMSB4X; ISL1; PRKAG2; EGFR; CPE; PRDX1; PLCG2; PKDCC; GPM6B; KCNA5; GAD1; SERPINE2; DENND2A; FZD7; EGR2; TAC1; SLC9A3R1; JUN; RFTN1; A2M; SPARC; CCL21; ANGPT1; GEM; ANXA1; MAP1B; COL1A1; CD24; SLN; SFRP1; RAB3C; IER3; SNAI2; CXCL12; PSRC1; BMP4; SFRP5; FEZ1; CADPS2; ID1; F2R; CTGF; SPINK1; BST2; THBS1	2403	2399
0.00106895524065	0.00716200011237	GO:0061135	m	3	endopeptidase regulator activity	2; 684; 1293; 5176; 5270; 6690; 6695; 58189	SERPINF1; SERPINE2; BST2; WFDC1; COL6A3; A2M; SPINK1; SPOCK1	170	168
0.00107228293443	0.00329690891807	GO:0051604	b	4	protein maturation	2; 684; 729; 730; 1293; 1363; 1490; 1508; 1611; 2149; 2159; 2192; 2719; 3075; 3426; 3491; 4745; 5176; 5270; 5327; 5652; 5654; 5972; 6196; 6422; 6690; 6695; 7057; 11095; 11098; 58189	CPE; REN; PRSS8; FBLN1; THBS1; HTRA1; SERPINE2; ADAMTS8; A2M; DAP; C7; C6; SPINK1; CYR61; CTSB; PRSS23; PLAT; GPC3; SERPINF1; WFDC1; NELL1; F10; RPS6KA2; SFRP1; CFH; CFI; F2R; CTGF; SPOCK1; BST2; COL6A3	1426	1419
0.00107458976681	0.00329690891807	GO:0035270	b	4	endocrine system development	301; 652; 3670; 5156; 5159; 5308; 8854	ANXA1; PDGFRB; PDGFRA; BMP4; ISL1; PITX2; ALDH1A2	130	130
0.00110223627148	0.00234950363131	GO:0006810	b	2	transport	2; 60; 71; 111; 174; 284; 301; 652; 684; 1277; 1346; 1382; 1490; 5743; 1956; 1959; 2149; 2171; 2571; 2719; 2824; 3426; 3670; 3725; 3741; 3755; 3785; 4131; 4638; 5052; 5159; 5270; 5336; 5652; 5730; 5947; 6347; 6366; 6387; 6422; 6446; 6588; 6591; 6678; 6690; 6863; 7057; 7114; 8324; 8406; 8614; 8870; 9363; 9368; 9638; 11095; 7432; 89872; 343450; 115827; 51209; 51422; 93664; 23180; 91461; 57419; 2714…	CCL2; PTGS2; ACTG1; PDGFRB; TMSB4X; ISL1; RAB9B; EGFR; PRDX1; PLCG2; PKDCC; FABP5; GPM6B; PRSS8; KCNA5; GAD1; SERPINE2; CXCL12; CRABP2; FZD7; EGR2; TAC1; SLC9A3R1; JUN; ADAMTS8; A2M; SPARC; VIP; KCNG1; PTGDS; ANGPT1; AQP10; SPINK1; ANXA1; MAP1B; PRKAG2; BST2; KCNQ2; SLC24A3; CD24; RBP1; SLN; GPC3; RAB3C; IER3; SNAI2; COX7A1; CCL21; AFP; STC2; RFTN1; ADCY5; BMP4; RAB33A; SFRP1; SGK1; CFI; FEZ1; CA…	4038	4026
0.00113435918348	0.0034621587579	GO:0001657	b	4	ureteric bud development	652; 2296; 2719; 6422; 9353; 130497	SFRP1; OSR1; BMP4; SLIT2; GPC3; FOXC1	96	96
0.00114079100395	0.00346374885138	GO:0044246	b	4	regulation of multicellular organismal metabolic process	652; 1490; 2149; 5159	F2R; CTGF; BMP4; PDGFRB	38	38
0.00116660011899	0.00352385396767	GO:0048644	b	4	muscle organ morphogenesis	2296; 3670; 4638; 5308; 6474	PITX2; ISL1; SHOX2; MYLK; FOXC1	65	65
0.00117394350653	0.00352785074269	GO:0055082	b	4	cellular chemical homeostasis	730; 1903; 2149; 3741; 3956; 5156; 5336; 6347; 6366; 6387; 6863; 7852; 8614; 9368; 100133941	CCL2; PDGFRA; CXCL12; PLCG2; S1PR3; TAC1; SLC9A3R1; CD24; F2R; CXCR4; CCL21; LGALS1; KCNA5; C7; STC2	497	497
0.0011970784467	0.0115717583181	GO:0042383	c	3	sarcolemma	301; 633; 1291; 1292; 1293; 8082	ANXA1; SSPN; BGN; COL6A1; COL6A3; COL6A2	97	97
0.00119735408624	0.00357984435988	GO:0034762	b	4	regulation of transmembrane transport	3741; 3755; 3785; 5159; 5336; 6347; 6387; 6588; 6690; 7057; 9368	CCL2; PDGFRB; CXCL12; KCNG1; SLC9A3R1; KCNQ2; THBS1; PLCG2; SLN; KCNA5; SPINK1	301	301
0.00122731326528	0.00472043563569	GO:0072562	c	2	blood microparticle	2; 58; 60; 71; 72; 590; 3075	ACTA1; ACTG1; ACTG2; CFH; BCHE; ACTB; A2M	134	133
0.00122852195746	0.00255154560396	GO:0048609	b	2	multicellular organismal reproductive process	174; 301; 652; 5743; 1956; 2296; 5156; 5270; 5327; 6196; 6347; 6387; 6422; 6863; 7026; 7852; 8614; 7432; 9353	ANXA1; PTGS2; PDGFRA; BMP4; TAC1; EGFR; RPS6KA2; PLAT; NR2F2; VIP; SFRP1; SERPINE2; CXCR4; CCL2; CXCL12; AFP; STC2; FOXC1; SLIT2	716	715
0.00125916088864	0.00372660747849	GO:0061326	b	4	renal tubule development	182; 2719; 26508; 130497	HEYL; JAG1; OSR1; GPC3	39	39
0.00125916088864	0.00372660747849	GO:0042743	b	4	hydrogen peroxide metabolic process	1956; 2878; 5052; 7837	GPX3; EGFR; PXDN; PRDX1	39	39
0.00125916088864	0.00938647207894	GO:0001190	m	4	RNA polymerase II transcription factor binding transcription factor activity involved in positive regulation of transcription	3670; 3725; 4005; 5308	PITX2; ISL1; LMO2; JUN	39	39
0.00131249155819	0.00386492488995	GO:0050804	b	4	regulation of synaptic transmission	590; 5743; 1956; 1959; 2824; 5270; 5327; 6347; 6863	CCL2; PTGS2; EGR2; TAC1; EGFR; PLAT; BCHE; GPM6B; SERPINE2	215	215
0.00133066221486	0.00269459098508	GO:0048589	b	2	developmental growth	652; 5743; 1848; 4131; 6387; 6422; 7057; 8324; 23242; 9353; 6425	PTGS2; MAP1B; SFRP1; FZD7; DUSP6; SFRP5; THBS1; BMP4; SLIT2; COBL; CXCL12	305	305
0.00137763654607	0.00403647507997	GO:0050865	b	4	regulation of cell activation	652; 1490; 3707; 3956; 5156; 5270; 6347; 6366; 6422; 6863; 7057; 9308; 100133941	CCL2; PDGFRA; BMP4; TAC1; CD83; SFRP1; THBS1; CTGF; ITPKB; CCL21; LGALS1; CD24; SERPINE2	407	403
0.00138812716907	0.00380339552071	GO:0006959	b	3	humoral immune response	2; 684; 729; 730; 3075; 3426; 6347; 9308	CCL2; CFH; CFI; CD83; A2M; BST2; C7; C6	177	175
0.00138812716907	0.0040469777168	GO:0006022	b	4	aminoglycan metabolic process	284; 633; 1634; 2296; 2331; 2719; 5159; 5292	DCN; PDGFRB; PIM1; BGN; GPC3; FMOD; ANGPT1; FOXC1	175	175
0.00139654298547	0.00380339552071	GO:0009636	b	3	response to toxic substance	2353; 3397; 4155; 5159; 6347; 89872; 26471	CCL2; PDGFRB; FOS; AQP10; NUPR1; ID1; MBP	136	136
0.00140125098131	0.00380339552071	GO:0034754	b	3	cellular hormone metabolic process	174; 216; 1382; 5156; 8854; 10170	PDGFRA; CRABP2; DHRS9; AFP; ALDH1A1; ALDH1A2	100	100
0.00142957003201	0.00381963242929	GO:0006956	b	3	complement activation	2; 729; 730; 3075; 3426	CFI; C7; A2M; CFH; C6	69	68
0.00142957003201	0.00381963242929	GO:0033555	b	3	multicellular organismal response to stress	3956; 5179; 6863; 7057; 7060	TAC1; LGALS1; PENK; THBS4; THBS1	68	68
0.0014402736303	0.00417821954136	GO:0072143	b	4	mesangial cell development	59; 130497	ACTA2; OSR1	5	5
0.00145682691379	0.00386228530633	GO:0030595	b	3	leukocyte chemotaxis	6347; 6366; 6387; 7057; 7060; 7852; 9353	CCL2; THBS4; THBS1; SLIT2; CXCR4; CCL21; CXCL12	137	137
0.00145682691379	0.0042054215344	GO:0009743	b	4	response to carbohydrate	1292; 1490; 5743; 3956; 6196; 7057; 6678	PTGS2; RPS6KA2; SPARC; THBS1; CTGF; LGALS1; COL6A2	137	137
0.00149359001771	0.00429041054107	GO:0002063	b	4	chondrocyte development	6474; 55959; 23213	SHOX2; SULF2; SULF1	19	19
0.00152118801757	0.00400189463083	GO:0060324	b	3	face development	1277; 5156; 8854; 83716	CRISPLD2; PDGFRA; ALDH1A2; COL1A1	41	41
0.00153945276345	0.00440058204578	GO:0043412	b	4	macromolecule modification	111; 284; 301; 633; 652; 1281; 1363; 1490; 1634; 1843; 1848; 1956; 1959; 2149; 2159; 2202; 2353; 2571; 3491; 3670; 3725; 4616; 4638; 5156; 5159; 5292; 5327; 5999; 6196; 6347; 6366; 6422; 6446; 6591; 6690; 7026; 7057; 7060; 7103; 7832; 7852; 8459; 9252; 9368; 10954; 467; 114907; 116496; 51422; 9353; 84722; 91461; 26471; 100133941; 388228; 6425	CCL2; PDGFRB; PDGFRA; TSPAN8; ISL1; PRKAG2; EGFR; CPE; BGN; SLC9A3R1; PKDCC; COL3A1; THBS1; GAD1; DCN; SBK1; BTG2; EGR2; GADD45B; PIM1; JUN; NR2F2; RGS4; FAM129A; SLIT2; CXCR4; CCL21; DUSP6; DUSP1; SPINK1; ANXA1; CYR61; ANGPT1; FOS; EFEMP1; PDIA5; NUPR1; PSRC1; PLAT; SFRP1; SNAI2; F10; CD24; ADCY5; RPS6KA2; BMP4; RPS6KA5; SGK1; SFRP5; TPST2; MYLK; F2R; CTGF; FBXO32; THBS4; ATF3	3152	3138
0.00166545180628	0.00791089607983	GO:0004601	m	2	peroxidase activity	5743; 2878; 5052; 7837	PTGS2; GPX3; PXDN; PRDX1	42	42
0.00166545180628	0.0101441155473	GO:0016684	m	3	oxidoreductase activity, acting on peroxide as acceptor	5743; 2878; 5052; 7837	PTGS2; GPX3; PXDN; PRDX1	42	42
0.00166545180628	0.00473764445864	GO:0014812	b	4	muscle cell migration	5159; 5327; 7060; 9353	PDGFRB; THBS4; SLIT2; PLAT	42	42
0.00173381398555	0.00490828500257	GO:0071621	b	4	granulocyte chemotaxis	6347; 6366; 7057; 7060; 9353	CCL2; CCL21; THBS4; SLIT2; THBS1	71	71
0.0017414796169	0.00454645823648	GO:0001945	b	3	lymph vessel development	1948; 2296; 7026	EFNB2; FOXC1; NR2F2	20	20
0.00174902366805	0.00492753783402	GO:1901652	b	4	response to peptide	111; 182; 301; 1277; 1490; 1959; 4878; 5327; 6387; 6678; 7832; 8614; 51422	ANXA1; ADCY5; CXCL12; BTG2; EGR2; PRKAG2; SPARC; PLAT; CTGF; COL1A1; STC2; JAG1; NPPA	415	414
0.00177882224058	0.00345014386543	GO:0042445	b	2	hormone metabolic process	174; 216; 1363; 1382; 5156; 5972; 8854; 10170	PDGFRA; CRABP2; DHRS9; CPE; REN; AFP; ALDH1A1; ALDH1A2	182	182
0.0017846914965	0.0050039675452	GO:0080135	b	4	regulation of cellular response to stress	1490; 1956; 4616; 5052; 6366; 6387; 6422; 6591; 8324; 8870; 6425; 22846	SFRP1; VASH1; FZD7; GADD45B; SFRP5; EGFR; PRDX1; IER3; SNAI2; CTGF; CCL21; CXCL12	368	365
0.00178896348578	0.00345014386543	GO:0045321	b	2	leukocyte activation	301; 652; 684; 3707; 3725; 3956; 5336; 6347; 6366; 6387; 6422; 6863; 7057; 7852; 8324; 9308; 100133941	ANXA1; CCL2; BMP4; CXCR4; FZD7; TAC1; CD83; SFRP1; JUN; THBS1; PLCG2; ITPKB; CD24; BST2; CCL21; LGALS1; CXCL12	631	627
0.00184824076011	0.00478862378756	GO:0007423	b	3	sensory organ development	182; 652; 1295; 1956; 2296; 5156; 5159; 5308; 6678; 8854; 57381; 51450; 64093; 130497	PDGFRB; COL8A1; BMP4; EGFR; PDGFRA; OSR1; RHOJ; SPARC; PRRX2; ALDH1A2; PITX2; SMOC1; JAG1; FOXC1	470	468
0.00188826232497	0.00524417877929	GO:0006023	b	4	aminoglycan biosynthetic process	284; 633; 1634; 2331; 2719; 5159	DCN; PDGFRB; BGN; GPC3; FMOD; ANGPT1	106	106
0.00188826232497	0.00524417877929	GO:0002685	b	4	regulation of leukocyte migration	6347; 6366; 6387; 7057; 7060; 9353	CCL2; THBS4; THBS1; SLIT2; CCL21; CXCL12	107	106
0.00190622881073	0.0049017312276	GO:0007568	b	3	aging	230; 1281; 1490; 1634; 2353; 3725; 5176; 6347; 22846	DCN; CCL2; VASH1; FOS; JUN; CTGF; SERPINF1; COL3A1; ALDOC	228	227
0.00190622881073	0.00524436658728	GO:0006606	b	4	protein import into nucleus	652; 5743; 1956; 2149; 3725; 5052; 6591; 8324; 6425	PTGS2; BMP4; FZD7; JUN; SFRP5; EGFR; PRDX1; F2R; SNAI2	227	227
0.00190622881073	0.00524436658728	GO:1902593	b	4	single-organism nuclear import	652; 5743; 1956; 2149; 3725; 5052; 6591; 8324; 6425	PTGS2; BMP4; FZD7; JUN; SFRP5; EGFR; PRDX1; F2R; SNAI2	227	227
0.00193774742615	0.00530616818563	GO:0007369	b	4	gastrulation	187; 652; 1843; 1848; 2296; 8324; 130497	BMP4; APLNR; FZD7; OSR1; DUSP6; DUSP1; FOXC1	144	144
0.00198198561401	0.00540206311539	GO:1901888	b	4	regulation of cell junction assembly	2824; 6422; 6591; 7057	SNAI2; SFRP1; THBS1; GPM6B	44	44
0.00201360095932	0.00510112243027	GO:0030728	b	3	ovulation	174; 5743; 5327	PTGS2; AFP; PLAT	21	21
0.00201360095932	0.00510112243027	GO:0060351	b	3	cartilage development involved in endochondral bone morphogenesis	1277; 6474; 7057	SHOX2; THBS1; COL1A1	22	21
0.00201360095932	0.00546282482482	GO:0042573	b	4	retinoic acid metabolic process	1382; 8854; 10170	ALDH1A2; CRABP2; DHRS9	21	21
0.00201360095932	0.0137596065553	GO:0042813	m	4	Wnt-activated receptor activity	6422; 8324; 6425	SFRP5; SFRP1; FZD7	21	21
0.00208303573103	0.00523822220597	GO:0021675	b	3	nerve development	1959; 3670; 5270; 55959; 23213	EGR2; ISL1; SULF2; SERPINE2; SULF1	74	74
0.00208303573103	0.0116302828316	GO:0019955	m	3	cytokine binding	2; 1271; 7057; 7538; 7852	CNTFR; ZFP36; CXCR4; A2M; THBS1	74	74
0.00214308286093	0.00534988568204	GO:0072049	b	3	comma-shaped body morphogenesis	652; 5159	PDGFRB; BMP4	6	6
0.00214308286093	0.00570839343866	GO:0072141	b	4	renal interstitial cell development	59; 130497	ACTA2; OSR1	6	6
0.00214308286093	0.00570839343866	GO:0072284	b	4	metanephric S-shaped body morphogenesis	652; 5159	PDGFRB; BMP4	6	6
0.00214308286093	0.00570839343866	GO:0060685	b	4	regulation of prostatic bud formation	652; 23213	BMP4; SULF1	6	6
0.00214308286093	0.00570839343866	GO:0071503	b	4	response to heparin	6422; 9353	SFRP1; SLIT2	6	6
0.00215485264421	0.00571377216971	GO:0021983	b	4	pituitary gland development	652; 3670; 5308; 8854	PITX2; ISL1; BMP4; ALDH1A2	45	45
0.00215939810522	0.00535155182598	GO:0048534	b	3	hematopoietic or lymphoid organ development	182; 284; 301; 652; 2719; 3707; 3725; 3956; 4005; 5308; 5336; 6422; 8324; 10234	ANXA1; BMP4; ANGPT1; FZD7; LRRC17; LMO2; SFRP1; JUN; PLCG2; ITPKB; PITX2; LGALS1; JAG1; GPC3	477	476
0.00222506580215	0.00547462233334	GO:0019725	b	3	cellular homeostasis	730; 1903; 2149; 3741; 3956; 5156; 5336; 6347; 6366; 6387; 6863; 7852; 8614; 9368; 10954; 100133941	CCL2; PDGFRA; CXCL12; PLCG2; S1PR3; TAC1; SLC9A3R1; CD24; PDIA5; F2R; CXCR4; CCL21; LGALS1; KCNA5; C7; STC2	587	585
0.00231075033167	0.00607219593884	GO:0042744	b	4	hydrogen peroxide catabolic process	2878; 5052; 7837	GPX3; PXDN; PRDX1	22	22
0.00231075033167	0.00607219593884	GO:0071604	b	4	transforming growth factor beta production	5743; 7057; 100133941	PTGS2; CD24; THBS1	22	22
0.00233055177924	0.00607440671775	GO:0002764	b	4	immune response-regulating signaling pathway	60; 71; 1508; 1848; 1956; 2353; 3725; 5156; 5159; 5336; 6196; 9252; 23180; 100133941	PDGFRB; PDGFRA; ACTG1; FOS; JUN; CTSB; EGFR; RPS6KA2; CD24; PLCG2; RFTN1; ACTB; DUSP6; RPS6KA5	482	480
0.00233083298841	0.00439063888515	GO:0044765	b	2	single-organism transport	2; 60; 71; 111; 284; 301; 652; 1346; 1490; 5743; 1956; 1959; 2149; 2171; 2571; 2719; 2824; 3670; 3725; 3741; 3755; 3785; 4131; 4638; 5052; 5159; 5270; 5336; 5652; 6347; 6366; 6387; 6422; 6446; 6588; 6591; 6678; 6690; 6863; 7057; 7114; 8324; 8406; 8614; 9368; 11095; 7432; 89872; 343450; 115827; 51422; 93664; 23180; 91461; 57419; 27147; 100133941; 6425	CCL2; PTGS2; ACTG1; PDGFRB; TMSB4X; ISL1; PRKAG2; EGFR; PRDX1; PLCG2; PKDCC; FABP5; GPM6B; PRSS8; KCNA5; GAD1; SERPINE2; DENND2A; FZD7; EGR2; TAC1; SLC9A3R1; JUN; ADAMTS8; A2M; SPARC; VIP; KCNG1; CCL21; ANGPT1; AQP10; SPINK1; ANXA1; MAP1B; SFRP1; KCNQ2; SLC24A3; CD24; SLN; GPC3; RAB3C; SNAI2; COX7A1; CXCL12; STC2; RFTN1; ADCY5; BMP4; SGK1; SFRP5; CADPS2; MYLK; SRPX; F2R; CTGF; KCNT2; ACTB; THBS1	3343	3338
0.00233784759434	0.00607440671775	GO:0070542	b	4	response to fatty acid	1490; 5743; 6366; 6422	CCL21; PTGS2; CTGF; SFRP1	46	46
0.00234268928023	0.00607440671775	GO:0097530	b	4	granulocyte migration	6347; 6366; 7057; 7060; 9353	CCL2; CCL21; THBS4; SLIT2; THBS1	76	76
0.00238394457618	0.00580273469478	GO:0097529	b	3	myeloid leukocyte migration	6347; 6366; 6387; 7057; 7060; 9353	CCL2; THBS4; THBS1; SLIT2; CCL21; CXCL12	111	111
0.00240083109193	0.00580273469478	GO:0046649	b	3	lymphocyte activation	301; 652; 684; 3707; 3956; 5336; 6347; 6366; 6387; 6422; 6863; 7852; 8324; 9308; 100133941	ANXA1; CCL2; BMP4; CXCR4; FZD7; TAC1; CD83; SFRP1; CD24; PLCG2; ITPKB; BST2; CCL21; LGALS1; CXCL12	539	535
0.00240932259257	0.00580273469478	GO:0071496	b	3	cellular response to external stimulus	1277; 1611; 5743; 1956; 2353; 3725; 4878; 6422; 6591	PTGS2; SFRP1; FOS; JUN; EGFR; DAP; COL1A1; SNAI2; NPPA	235	235
0.00248098730411	0.00593355005598	GO:0048144	b	3	fibroblast proliferation	1956; 3725; 5156; 6422; 26471	JUN; PDGFRA; SFRP1; EGFR; NUPR1	77	77
0.00249409013436	0.00890746476557	GO:0097458	c	2	neuron part	60; 230; 5743; 2353; 2571; 2978; 3785; 4131; 4155; 4856; 6347; 6695; 6863; 7852; 8324; 23242; 9638; 11075; 7432; 93664; 57502	ALDOC; PTGS2; MAP1B; NLGN4X; CADPS2; FOS; FEZ1; MBP; CXCR4; KCNQ2; STMN2; FZD7; VIP; CCL2; TAC1; COBL; NOV; ACTB; GUCA1A; GAD1; SPOCK1	879	878
0.00255462179998	0.00659475054973	GO:0044267	b	4	cellular protein metabolic process	60; 111; 182; 284; 301; 590; 633; 652; 1281; 1363; 1490; 1508; 1634; 1843; 1848; 1956; 1959; 2149; 2159; 2202; 2571; 3487; 3491; 3670; 3725; 4616; 4638; 4745; 5156; 5159; 5270; 5292; 5327; 5972; 5999; 6196; 6347; 6366; 6422; 6446; 6591; 6690; 7026; 7057; 7060; 7103; 7538; 7832; 7852; 8459; 9252; 9368; 10954; 467; 114907; 116496; 51422; 9353; 84722; 347733; 91461; 26471; 100133941; 388228; 6425	CCL2; PDGFRB; PDGFRA; TSPAN8; ISL1; PRKAG2; EGFR; CPE; BGN; SLC9A3R1; PKDCC; BCHE; COL3A1; THBS1; GAD1; SERPINE2; DCN; SBK1; BTG2; EGR2; GADD45B; JUN; ZFP36; NR2F2; RGS4; FAM129A; SLIT2; CXCR4; CCL21; ANGPT1; DUSP1; PDIA5; SPINK1; ANXA1; NUPR1; CYR61; PIM1; EFEMP1; CTSB; SFRP1; PSRC1; PLAT; BMP4; IGFBP4; SNAI2; NELL1; F10; CD24; TUBB2B; ADCY5; RPS6KA2; DUSP6; RPS6KA5; SGK1; THBS4; SFRP5; TPST2; M…	3877	3859
0.00263368430119	0.00676903070394	GO:0042572	b	4	retinol metabolic process	216; 8854; 10170	ALDH1A1; ALDH1A2; DHRS9	23	23
0.00263617462572	0.00626091473609	GO:0010817	b	3	regulation of hormone levels	174; 216; 301; 1363; 1382; 3670; 3741; 5156; 5972; 6422; 6863; 8854; 10170	ANXA1; PDGFRA; SFRP1; CRABP2; DHRS9; ISL1; CPE; REN; TAC1; KCNA5; AFP; ALDH1A1; ALDH1A2	434	434
0.00268876045039	0.00634176602781	GO:0022411	b	3	cellular component disassembly	2; 1277; 1278; 1281; 1291; 1292; 1293; 1295; 1508; 1634; 6588; 6591; 11075	DCN; COL8A1; STMN2; CTSB; SNAI2; SLN; COL1A2; COL1A1; COL6A1; COL3A1; COL6A3; COL6A2; A2M	437	435
0.00272492815018	0.00636396918191	GO:0031099	b	3	regeneration	230; 3670; 3725; 6347; 6387; 8324	CCL2; FZD7; ISL1; JUN; ALDOC; CXCL12	114	114
0.0027353902624	0.00636396918191	GO:0010171	b	3	body morphogenesis	1277; 2719; 5156; 83716	CRISPLD2; PDGFRA; GPC3; COL1A1	48	48
0.0027353902624	0.00699973228719	GO:0060993	b	4	kidney morphogenesis	652; 2719; 5159; 130497	PDGFRB; BMP4; OSR1; GPC3	48	48
0.00277522794098	0.00707079814528	GO:0009798	b	4	axis specification	652; 2719; 5308; 6422; 23242	PITX2; SFRP1; BMP4; COBL; GPC3	79	79
0.00293145188072	0.00743649697878	GO:0003073	b	4	regulation of systemic arterial blood pressure	2149; 4878; 5972; 6196; 8870	F2R; RPS6KA2; IER3; REN; NPPA	80	80
0.00297627556055	0.00687760974128	GO:0003360	b	3	brainstem development	1271; 57502	CNTFR; NLGN4X	7	7
0.00297627556055	0.0246605689303	GO:0005579	c	3	membrane attack complex	729; 730	C7; C6	7	7
0.00297627556055	0.00751766154519	GO:0060687	b	4	regulation of branching involved in prostate gland morphogenesis	652; 6422	SFRP1; BMP4	7	7
0.00309263645733	0.00777804705577	GO:0061138	b	4	morphogenesis of a branching epithelium	652; 2719; 5308; 6387; 6422; 6591; 7852; 9353	SFRP1; SNAI2; BMP4; SLIT2; CXCR4; PITX2; CXCL12; GPC3	199	199
0.00317692413108	0.00795588692655	GO:0060350	b	4	endochondral bone morphogenesis	652; 1277; 6474; 7057	SHOX2; BMP4; THBS1; COL1A1	51	50
0.00320897946872	0.0135490244235	GO:0043167	m	2	ion binding	58; 59; 60; 71; 72; 111; 174; 182; 301; 65997; 590; 652; 1277; 1278; 1281; 1363; 1382; 1490; 5743; 1956; 1959; 2159; 2171; 2192; 2199; 2202; 2571; 2634; 2669; 2719; 2762; 2978; 3075; 3426; 3491; 3670; 3707; 4005; 4256; 4629; 4638; 4745; 5156; 5159; 5270; 5292; 5730; 5764; 6196; 6347; 6422; 6446; 6591; 6678; 6695; 7025; 7026; 7057; 7060; 7447; 7538; 7837; 55959; 8404; 9162; 9252; 9363; 10873; 1109…	PTGS2; ACTG1; ACTG2; PDGFRB; ISL1; PRKAG2; CPE; PKDCC; FBLN2; FBLN1; ADAMTS8; ITPKB; CRISPLD2; SFRP1; SNAI2; ADCY5; BMP4; MYLK; ACTB; PXDN; ACTA2; ACTA1; RASD1; BCHE; COL3A1; SERPINE2; PTN; EGR2; LIMCH1; CTGF; THBS1; GMDS; GEM; RASL11B; PDLIM3; EFEMP1; GBP2; RHOU; RHOJ; NELL1; F10; SBK1; AFP; TUBB2B; RPS6KA2; RPS6KA5; MGP; SPOCK1; PCDH18; GUCA1A; MYH11; PDGFRA; VSNL1; FABP5; ME3; GAD1; ZNF385B; N…	6039	6014
0.00324573768466	0.00586394508557	GO:0050900	b	2	leukocyte migration	284; 1277; 1278; 6347; 6366; 6387; 7057; 7060; 7852; 9353	CCL2; ANGPT1; THBS4; CXCR4; THBS1; COL1A2; SLIT2; COL1A1; CCL21; CXCL12	295	293
0.00325774726976	0.00586394508557	GO:0051649	b	2	establishment of localization in cell	2; 301; 652; 684; 1490; 5743; 1956; 1959; 2149; 2571; 2669; 3670; 3725; 3741; 4131; 5052; 5270; 5336; 6366; 6387; 6422; 6588; 6591; 6678; 6690; 6863; 7057; 7114; 8324; 8870; 9638; 115827; 51422; 84722; 93664; 23180; 91461; 27147; 100133941; 6425	PTGS2; TMSB4X; ISL1; PRKAG2; EGFR; PRDX1; PLCG2; PKDCC; KCNA5; GAD1; SERPINE2; DENND2A; FZD7; EGR2; TAC1; JUN; RFTN1; A2M; SPARC; CCL21; GEM; ANXA1; MAP1B; CD24; SLN; SFRP1; RAB3C; SNAI2; CXCL12; PSRC1; BMP4; SFRP5; FEZ1; CADPS2; IER3; F2R; CTGF; SPINK1; BST2; THBS1	2126	2123
0.00333424001389	0.00831431765166	GO:0043434	b	4	response to peptide hormone	111; 301; 1277; 1490; 1959; 4878; 5327; 6387; 6678; 7832; 8614; 51422	ANXA1; ADCY5; BTG2; EGR2; PRKAG2; SPARC; PLAT; CTGF; COL1A1; STC2; CXCL12; NPPA	395	394
0.00351505391058	0.00806811031824	GO:0021536	b	3	diencephalon development	60; 652; 3670; 4155; 5308; 8854	BMP4; ISL1; PITX2; ACTB; MBP; ALDH1A2	121	120
0.0035390044497	0.00878752799798	GO:0010038	b	4	response to metal ion	58; 5743; 1843; 1956; 2353; 2354; 3725; 7057; 6678	PTGS2; ACTA1; FOS; JUN; FOSB; EGFR; THBS1; SPARC; DUSP1	250	249
0.00359573241354	0.0280344670025	GO:0043292	c	4	contractile fiber	58; 59; 71; 3741; 4629; 9172; 114907; 27295	ACTA2; MYH11; ACTA1; ACTG1; MYOM2; PDLIM3; FBXO32; KCNA5	204	204
0.00360927473147	0.00635546202715	GO:0002520	b	2	immune system development	182; 284; 301; 652; 2719; 3707; 3725; 3956; 4005; 5308; 5336; 6422; 8324; 10234	ANXA1; BMP4; ANGPT1; FZD7; LRRC17; LMO2; SFRP1; JUN; PLCG2; ITPKB; PITX2; LGALS1; JAG1; GPC3	505	504
0.00371821556407	0.00640798852531	GO:0032504	b	2	multicellular organism reproduction	174; 301; 652; 5743; 1956; 2296; 5156; 5270; 6196; 6347; 6387; 6422; 6863; 7026; 7852; 8459; 8614; 9353	ANXA1; PTGS2; PDGFRA; BMP4; TPST2; TAC1; EGFR; RPS6KA2; NR2F2; SFRP1; SERPINE2; CXCR4; CCL2; CXCL12; AFP; STC2; FOXC1; SLIT2	732	731
0.00376335240397	0.0085255059377	GO:0022607	b	3	cellular component assembly	58; 60; 71; 230; 284; 1277; 1278; 1291; 1292; 1490; 2331; 2824; 2878; 3741; 3755; 4629; 4638; 5156; 5159; 6366; 6422; 6591; 6863; 7057; 7114; 23242; 8406; 9368; 11075; 9353; 84722; 347733; 23180; 57502; 26471; 93664	MYH11; PDGFRA; ACTA1; ACTG1; PDGFRB; TMSB4X; KCNG1; GPM6B; KCNA5; TAC1; SLC9A3R1; STMN2; CTGF; THBS1; RFTN1; SLIT2; FMOD; CCL21; ANGPT1; NUPR1; NLGN4X; COBL; SNAI2; ALDOC; TUBB2B; PSRC1; SFRP1; CADPS2; MYLK; SRPX; GPX3; COL1A2; COL1A1; COL6A1; ACTB; COL6A2	1875	1870
0.00376418537016	0.0085255059377	GO:0003179	b	3	heart valve morphogenesis	182; 3491; 26508	HEYL; JAG1; CYR61	26	26
0.00381385274541	0.00858116867718	GO:0022412	b	3	cellular process involved in reproduction in multicellular organism	652; 2296; 6196; 6387; 6422; 7852; 8459; 9353	RPS6KA2; SFRP1; TPST2; BMP4; SLIT2; CXCR4; CXCL12; FOXC1	206	206
0.00389579192849	0.00963263320716	GO:0071822	b	4	protein complex subunit organization	58; 230; 284; 1277; 1278; 1291; 1292; 1490; 2331; 2878; 3741; 3755; 4629; 4638; 6366; 6387; 6422; 6588; 6863; 7114; 9368; 11075; 9353; 84722; 347733; 23242; 26471; 27295; 93664	MYH11; ACTA1; STMN2; TMSB4X; KCNG1; KCNA5; TAC1; SLC9A3R1; CTGF; SLIT2; FMOD; CCL21; ANGPT1; PDLIM3; NUPR1; COBL; SLN; ALDOC; CXCL12; TUBB2B; PSRC1; SFRP1; CADPS2; MYLK; GPX3; COL1A2; COL1A1; COL6A1; COL6A2	1418	1413
0.00393660160605	0.0087423230472	GO:0072050	b	3	S-shaped body morphogenesis	652; 5159	PDGFRB; BMP4	8	8
0.00393660160605	0.0087423230472	GO:0002468	b	3	dendritic cell antigen processing and presentation	6366; 7057	CCL21; THBS1	8	8
0.00393660160605	0.00969264092918	GO:0072110	b	4	glomerular mesangial cell proliferation	652; 5159	PDGFRB; BMP4	8	8
0.00396860863064	0.00973056342073	GO:0043433	b	4	negative regulation of sequence-specific DNA binding transcription factor activity	1611; 3397; 3399; 5292; 26508; 6425	HEYL; SFRP5; PIM1; ID3; ID1; DAP	124	123
0.0040883597712	0.0280344670025	GO:0016023	c	4	cytoplasmic membrane-bounded vesicle	2; 633; 1363; 1508; 1956; 2571; 4629; 5052; 5159; 5176; 5270; 5327; 7057; 7114; 6678; 7852; 8082; 115827; 83716; 51209; 93664; 22822	SSPN; MYH11; PDGFRB; TMSB4X; EGFR; CPE; BGN; PHLDA1; A2M; SERPINE2; GAD1; THBS1; SPARC; CXCR4; CRISPLD2; CTSB; PLAT; SERPINF1; PRDX1; RAB9B; CADPS2; RAB3C	979	977
0.00419706497417	0.00926062078171	GO:0001893	b	3	maternal placenta development	5743; 7026; 8614	PTGS2; STC2; NR2F2	27	27
0.00441828893579	0.0278692071335	GO:0001085	m	4	RNA polymerase II transcription factor binding	1959; 3670; 3725; 4005; 5308	EGR2; ISL1; LMO2; PITX2; JUN	88	88
0.00441922112406	0.0107902649112	GO:0090287	b	4	regulation of cellular response to growth factor stimulus	1848; 5654; 7057; 55959; 9353; 23213; 25960	SULF2; SULF1; THBS1; GPR124; SLIT2; DUSP6; HTRA1	167	167
0.00446110683074	0.00978011882124	GO:0006790	b	3	sulfur compound metabolic process	284; 633; 1634; 1956; 2331; 2719; 55959; 8459; 23213	DCN; TPST2; EGFR; SULF2; BGN; GPC3; SULF1; FMOD; ANGPT1	260	258
0.00456488485812	0.011076219788	GO:0045637	b	4	regulation of myeloid cell differentiation	182; 2353; 3725; 4005; 6422; 7538; 10234	SFRP1; FOS; LRRC17; LMO2; JUN; ZFP36; JAG1	169	168
0.00457413854727	0.011076219788	GO:0017038	b	4	protein import	652; 5743; 1956; 2149; 3725; 5052; 6591; 8324; 6425	PTGS2; BMP4; FZD7; JUN; SFRP5; EGFR; PRDX1; F2R; SNAI2	259	259
0.00465895188609	0.0240115212591	GO:0017147	m	3	Wnt-protein binding	6422; 8324; 6425	SFRP5; SFRP1; FZD7	28	28
0.00465895188609	0.0112351679228	GO:0003401	b	4	axis elongation	652; 6422; 6425	SFRP1; BMP4; SFRP5	28	28
0.00471414592434	0.0102690312492	GO:0007565	b	3	female pregnancy	5743; 2192; 2353; 2354; 4878; 7026; 8614	PTGS2; FOS; FOSB; NR2F2; FBLN1; STC2; NPPA	170	169
0.00475827038315	0.0102983290901	GO:0051090	b	3	regulation of sequence-specific DNA binding transcription factor activity	1611; 2296; 2353; 3397; 3399; 3725; 5292; 6446; 9252; 26508; 6425	HEYL; SFRP5; RPS6KA5; SGK1; FOS; PIM1; JUN; ID3; ID1; DAP; FOXC1	361	360
0.00478781966471	0.0102983290901	GO:0060322	b	3	head development	1277; 5156; 8854; 83716	CRISPLD2; PDGFRA; ALDH1A2; COL1A1	56	56
0.0048566569837	0.0116639384936	GO:0022604	b	4	regulation of cell morphogenesis	1277; 4131; 4155; 6347; 6387; 6422; 6474; 9353; 152007; 57381; 58480	CCL2; MAP1B; SFRP1; GLIPR2; RHOU; RHOJ; SHOX2; SLIT2; COL1A1; CXCL12; MBP	361	361
0.00486097520739	0.0291658512443	GO:0005796	c	4	Golgi lumen	633; 1634; 2159; 2331; 2719	DCN; F10; GPC3; FMOD; BGN	90	90
0.004924803851	0.0116755153172	GO:0002683	b	4	negative regulation of immune system process	2; 652; 684; 1281; 6347; 6422; 7057; 9353	CCL2; SFRP1; THBS1; BMP4; SLIT2; BST2; COL3A1; A2M	216	215
0.0050038682569	0.0106654507037	GO:0072089	b	3	stem cell proliferation	652; 2719; 6474; 6591; 51450; 130497	BMP4; OSR1; SHOX2; SNAI2; PRRX2; GPC3	129	129
0.00502087006814	0.0106654507037	GO:0009629	b	3	response to gravity	2353; 6678	SPARC; FOS	9	9
0.00502087006814	0.0116755153172	GO:0003177	b	4	pulmonary valve development	182; 26508	HEYL; JAG1	9	9
0.00502087006814	0.0116755153172	GO:0003184	b	4	pulmonary valve morphogenesis	182; 26508	HEYL; JAG1	9	9
0.00502087006814	0.0116755153172	GO:0060914	b	4	heart formation	652; 3670	ISL1; BMP4	9	9
0.00502087006814	0.0116755153172	GO:0060513	b	4	prostatic bud formation	652; 23213	BMP4; SULF1	9	9
0.00502087006814	0.0116755153172	GO:0061004	b	4	pattern specification involved in kidney development	652; 130497	BMP4; OSR1	9	9
0.00502087006814	0.0116755153172	GO:0072048	b	4	renal system pattern specification	652; 130497	BMP4; OSR1	9	9
0.00502087006814	0.0116755153172	GO:0060346	b	4	bone trabecula formation	1277; 6422	SFRP1; COL1A1	9	9
0.00506208898864	0.0367001451676	GO:0009897	c	3	external side of plasma membrane	2159; 5156; 5270; 6387; 7057; 7852; 8788; 9308	PDGFRA; CD83; THBS1; DLK1; CXCR4; F10; CXCL12; SERPINE2	218	216
0.00519399463545	0.0120303591161	GO:0048638	b	4	regulation of developmental growth	652; 1848; 4131; 6387; 6422; 6425	MAP1B; SFRP1; SFRP5; CXCL12; BMP4; DUSP6	130	130
0.0052377615912	0.0250664304722	GO:0008134	m	3	transcription factor binding	60; 1959; 2296; 2353; 2354; 2878; 3399; 3670; 3725; 4005; 5292; 5308; 26508	HEYL; FOS; EGR2; ISL1; FOSB; PIM1; JUN; ID3; GPX3; PITX2; ACTB; LMO2; FOXC1	471	471
0.00537455581558	0.0123995657792	GO:0006811	b	4	ion transport	301; 1346; 1490; 5743; 2149; 2824; 3741; 3755; 3785; 4638; 5159; 5270; 5336; 5652; 6347; 6366; 6387; 6446; 6588; 6690; 7057; 8614; 9368; 11095; 7432; 343450; 51422; 57419	CCL2; PTGS2; PDGFRB; KCNG1; PRKAG2; PLCG2; GPM6B; PRSS8; KCNA5; SERPINE2; SLC9A3R1; ADAMTS8; THBS1; VIP; CCL21; SPINK1; ANXA1; KCNQ2; SLC24A3; SLN; COX7A1; CXCL12; SGK1; MYLK; F2R; CTGF; KCNT2; STC2	1384	1381
0.00548139618911	0.0125964633993	GO:0044057	b	4	regulation of system process	1490; 5743; 1956; 2149; 3741; 6446; 6588; 6863; 9368; 7432; 114907	PTGS2; SGK1; TAC1; SLC9A3R1; EGFR; SLN; F2R; CTGF; VIP; FBXO32; KCNA5	367	367
0.005516348743	0.0126272670445	GO:0002758	b	4	innate immune response-activating signal transduction	1508; 1848; 2353; 3725; 6196; 9252; 23180	RPS6KA2; RPS6KA5; FOS; CTSB; JUN; RFTN1; DUSP6	174	174
0.00567187218677	0.0119739523943	GO:0060740	b	3	prostate gland epithelium morphogenesis	652; 6422; 23213	SFRP1; BMP4; SULF1	30	30
0.00567187218677	0.0253343624342	GO:0043236	m	3	laminin binding	3956; 7057; 9353	LGALS1; SLIT2; THBS1	30	30
0.00567187218677	0.0129327513675	GO:0072678	b	4	T cell migration	6347; 6366; 6387	CCL2; CCL21; CXCL12	31	30
0.00622388655937	0.0140323295454	GO:0002548	b	4	monocyte chemotaxis	6347; 6387; 9353	CCL2; CXCL12; SLIT2	31	31
0.00622594826245	0.0129833799131	GO:0051450	b	3	myoblast proliferation	3741; 5308	PITX2; KCNA5	10	10
0.00622594826245	0.0129833799131	GO:0051654	b	3	establishment of mitochondrion localization	4131; 9638	FEZ1; MAP1B	10	10
0.00622594826245	0.0140323295454	GO:0061430	b	4	bone trabecula morphogenesis	1277; 6422	SFRP1; COL1A1	10	10
0.00622594826245	0.0140323295454	GO:0003181	b	4	atrioventricular valve morphogenesis	3491; 26508	HEYL; CYR61	10	10
0.00625634905968	0.0140468220267	GO:0060627	b	4	regulation of vesicle-mediated transport	284; 301; 2719; 6347; 6366; 6690; 115827; 91461; 93664	ANXA1; CCL2; CADPS2; PKDCC; GPC3; RAB3C; CCL21; ANGPT1; SPINK1	272	272
0.00651820518141	0.0420062111691	GO:0043005	c	3	neuron projection	60; 230; 5743; 2353; 2571; 3785; 4131; 4155; 4856; 6695; 6863; 7852; 8324; 23242; 9638; 11075; 57502	ALDOC; PTGS2; MAP1B; NLGN4X; FOS; FEZ1; TAC1; FZD7; KCNQ2; STMN2; SPOCK1; CXCR4; COBL; NOV; ACTB; MBP; GAD1	713	713
0.00664583097383	0.0148196504383	GO:0050877	b	4	neurological system process	111; 590; 1277; 5743; 1956; 1959; 2149; 2202; 2353; 2978; 3725; 3785; 5176; 5179; 5270; 5764; 6196; 6446; 6591; 6863; 7045; 7832; 7432; 57502; 6425	PTGS2; EGFR; BCHE; SERPINE2; PTN; BTG2; EGR2; TAC1; JUN; PENK; FOS; EFEMP1; NLGN4X; KCNQ2; SERPINF1; SNAI2; ADCY5; RPS6KA2; SGK1; SFRP5; F2R; VIP; COL1A1; TGFBI; GUCA1A	1213	1209
0.0066585741207	0.0138014081775	GO:0001889	b	3	liver development	301; 1956; 3725; 23242; 8854	ANXA1; JUN; COBL; EGFR; ALDH1A2	98	97
0.00667642954902	0.0148196504383	GO:0016331	b	4	morphogenesis of embryonic epithelium	652; 6422; 8854; 23213; 23242; 130497	SFRP1; OSR1; SULF1; BMP4; COBL; ALDH1A2	137	137
0.00667642954902	0.0148196504383	GO:0006986	b	4	response to unfolded protein	6347; 7057; 7060; 8614; 10954; 467	CCL2; THBS4; THBS1; STC2; PDIA5; ATF3	138	137
0.00680608791985	0.0140221811361	GO:0002218	b	3	activation of innate immune response	1508; 1848; 2353; 3725; 6196; 9252; 23180	RPS6KA2; RPS6KA5; FOS; CTSB; JUN; RFTN1; DUSP6	181	181
0.00680687198363	0.0150521772921	GO:0048265	b	4	response to pain	6863; 7057; 7060	TAC1; THBS4; THBS1	32	32
0.00684889778103	0.0150881733071	GO:0030097	b	4	hemopoiesis	182; 284; 301; 652; 2719; 3707; 3725; 3956; 4005; 5336; 6422; 8324	ANXA1; BMP4; ANGPT1; FZD7; LMO2; SFRP1; JUN; PLCG2; ITPKB; LGALS1; JAG1; GPC3	433	432
0.00687257069137	0.036653710354	GO:0016528	c	4	sarcoplasm	6588; 6695; 7057; 7060	SLN; THBS4; SPOCK1; THBS1	62	62
0.00715118531053	0.0146449423725	GO:0048771	b	3	tissue remodeling	301; 633; 2149; 2296; 6422; 7060	ANXA1; SFRP1; THBS4; BGN; F2R; FOXC1	140	139
0.00724753242953	0.0159065693023	GO:0061008	b	4	hepaticobiliary system development	301; 1956; 3725; 8854; 23242	ANXA1; JUN; COBL; EGFR; ALDH1A2	100	99
0.00728539240139	0.015929999803	GO:0031323	b	4	regulation of cellular metabolic process	111; 182; 216; 284; 301; 652; 1277; 1382; 1490; 1611; 5743; 1843; 1848; 1956; 1959; 2149; 2202; 2296; 2353; 2354; 2719; 2978; 3397; 3399; 3487; 3491; 3670; 3725; 4005; 4616; 4745; 5052; 5156; 5159; 5270; 5292; 5308; 5327; 5654; 5972; 5999; 6347; 6366; 6422; 6446; 6474; 6588; 6591; 6690; 7025; 7026; 7057; 7060; 7538; 7832; 7852; 8324; 8412; 8870; 9162; 9252; 9368; 10954; 7432; 467; 51655; 148398; …	CCL2; PTGS2; PDGFRA; RASD1; PDGFRB; ISL1; FOSB; PRKAG2; EGFR; PRDX1; NFKBIZ; SLC9A3R1; REN; PITX2; GLIPR2; NR2F2; ALDH1A1; SERPINE2; HEYL; DENND2A; BTG2; CRABP2; FZD7; EGR2; GADD45B; PIM1; JUN; ZFP36; SULF1; HTRA1; RGS4; SFRP5; DGKI; DAP; VIP; CXCR4; CCL21; FAM129A; ANGPT1; DUSP1; SPINK1; SLIT2; ANXA1; NUPR1; CYR61; FOS; EFEMP1; PDIA5; SFRP1; OSR1; PLAT; NR2F1; SHOX2; BMP4; IGFBP4; IER3; SNAI2; N…	5415	5396
0.00730811978404	0.0148772438461	GO:0071214	b	3	cellular response to abiotic stimulus	1277; 5743; 1956; 2978; 4638; 4878; 6422; 6591	PTGS2; SFRP1; EGFR; MYLK; COL1A1; SNAI2; GUCA1A; NPPA	230	230
0.00742124162203	0.0150181339333	GO:0060325	b	3	face morphogenesis	1277; 5156; 83716	CRISPLD2; PDGFRA; COL1A1	33	33
0.00754876081471	0.0286852910959	GO:0017081	m	2	chloride channel regulator activity	6446; 9368	SLC9A3R1; SGK1	11	11
0.00754876081471	0.0164445124068	GO:0043116	b	4	negative regulation of vascular permeability	284; 9353	ANGPT1; SLIT2	11	11
0.00762690605212	0.0165532109131	GO:0046903	b	4	secretion	2; 301; 1490; 2149; 2571; 3670; 3741; 5270; 6387; 6422; 6446; 6690; 6863; 7057; 7114; 6678; 9368; 7432; 115827; 93664	ANXA1; THBS1; CXCL12; SGK1; TMSB4X; ISL1; SLC9A3R1; SPARC; GAD1; VIP; F2R; CTGF; SFRP1; RAB3C; SPINK1; TAC1; KCNA5; A2M; SERPINE2; CADPS2	907	907
0.00768202822652	0.0166113230286	GO:0090132	b	4	epithelium migration	1948; 3397; 9353; 25960	EFNB2; GPR124; SLIT2; ID1	64	64
0.00773012592906	0.0130445875053	GO:0044085	b	2	cellular component biogenesis	58; 60; 71; 230; 284; 1277; 1278; 1291; 1292; 1490; 2331; 2824; 2878; 3491; 3741; 3755; 4629; 4638; 5156; 5159; 6366; 6422; 6591; 6863; 7057; 7114; 23242; 8406; 9368; 11075; 9353; 84722; 347733; 93664; 23180; 57502; 26471	MYH11; PDGFRA; ACTA1; ACTG1; PDGFRB; TMSB4X; KCNG1; GPM6B; KCNA5; TAC1; SLC9A3R1; STMN2; CTGF; THBS1; RFTN1; SLIT2; FMOD; CCL21; ANGPT1; NUPR1; CYR61; NLGN4X; COBL; SNAI2; ALDOC; TUBB2B; PSRC1; SFRP1; CADPS2; MYLK; SRPX; GPX3; COL1A2; COL1A1; COL6A1; ACTB; COL6A2	2031	2026
0.00790846247906	0.0159099656932	GO:0001890	b	3	placenta development	1634; 5743; 1956; 3491; 7026; 8614	DCN; PTGS2; CYR61; EGFR; NR2F2; STC2	142	142
0.00803394926489	0.0173084348133	GO:0051169	b	4	nuclear transport	652; 5743; 1956; 1959; 2149; 3725; 5052; 6591; 8324; 8870; 6425	PTGS2; BMP4; FZD7; EGR2; JUN; SFRP5; EGFR; PRDX1; IER3; F2R; SNAI2	388	387
0.00807943626219	0.0161588725244	GO:0021537	b	3	telencephalon development	652; 1281; 1956; 6387; 7025; 7832; 9353	BMP4; BTG2; NR2F1; EGFR; SLIT2; COL3A1; CXCL12	187	187
0.00807943626219	0.0173426727093	GO:0045216	b	4	cell-cell junction organization	60; 71; 2824; 6422; 6591; 7057; 57502	SFRP1; ACTG1; NLGN4X; THBS1; GPM6B; SNAI2; ACTB	187	187
0.0081092694139	0.0339575656707	GO:0046332	m	3	SMAD binding	1278; 1281; 2353; 3725	COL3A1; JUN; COL1A2; FOS	65	65
0.00815483636056	0.0162148490425	GO:1901135	b	3	carbohydrate derivative metabolic process	111; 216; 230; 284; 65997; 633; 1634; 2296; 2331; 2634; 2669; 2719; 2762; 2978; 3725; 4878; 5159; 5292; 5999; 6366; 6422; 6588; 7103; 55959; 8412; 9162; 9363; 7432; 51655; 51422; 85004; 347733; 23213; 57381; 58480; 27147; 22822	PDGFRB; TSPAN8; RASD1; PRKAG2; BGN; PHLDA1; ALDH1A1; DCN; RERG; DENND2A; JUN; SULF2; SULF1; RGS4; GMDS; FMOD; CCL21; ANGPT1; GEM; NPPA; RASL11B; PIM1; GBP2; RHOU; RHOJ; SLN; GPC3; ALDOC; BCAR3; TUBB2B; ADCY5; SFRP1; RAB33A; VIP; GUCA1A; DGKI; FOXC1	2042	2033
0.00818238037657	0.0174995434331	GO:0042110	b	4	T cell activation	301; 652; 3707; 3956; 6347; 6366; 6387; 7852; 8324; 9308; 100133941	ANXA1; CCL2; BMP4; FZD7; CD83; CD24; ITPKB; CXCR4; CCL21; LGALS1; CXCL12	392	388
0.0083076410099	0.0276921366997	GO:0044449	c	2	contractile fiber part	58; 59; 3741; 4629; 9172; 114907; 27295	ACTA2; MYH11; ACTA1; MYOM2; PDLIM3; FBXO32; KCNA5	188	188
0.00855180957823	0.018223128774	GO:0071260	b	4	cellular response to mechanical stimulus	1277; 5743; 1956; 4878	PTGS2; NPPA; EGFR; COL1A1	66	66
0.00872187009024	0.0172420784443	GO:0035966	b	3	response to topologically incorrect protein	6347; 7057; 7060; 8614; 10954; 467	CCL2; THBS4; THBS1; STC2; PDIA5; ATF3	146	145
0.00893922685846	0.0189796628227	GO:0008544	b	4	epidermis development	182; 301; 652; 1382; 1490; 5743; 1956; 2171; 5308	ANXA1; PTGS2; BMP4; CRABP2; EGFR; CTGF; FABP5; PITX2; JAG1	289	288
0.008970281661	0.017561775709	GO:0044711	b	3	single-organism biosynthetic process	111; 230; 284; 301; 633; 652; 1277; 1490; 1634; 5743; 2149; 2171; 2331; 2571; 2719; 2762; 2978; 3491; 4878; 5159; 5336; 5730; 6591; 8854; 10170; 7432; 467; 51422	PTGS2; PDGFRB; PRKAG2; BGN; PLCG2; FABP5; PTGDS; GAD1; ALDH1A2; DCN; DHRS9; VIP; GMDS; FMOD; ANGPT1; NPPA; ANXA1; CYR61; GPC3; SNAI2; ALDOC; ADCY5; BMP4; F2R; CTGF; COL1A1; GUCA1A; ATF3	1439	1436
0.00898628873998	0.017561775709	GO:0003272	b	3	endocardial cushion formation	6591; 26508	SNAI2; HEYL	12	12
0.00945635139623	0.0183754100995	GO:0007566	b	3	embryo implantation	5743; 2192; 8614	PTGS2; FBLN1; STC2	36	36
0.00948362858639	0.0200628388145	GO:0003158	b	4	endothelium development	182; 652; 3397; 7026	NR2F2; BMP4; JAG1; ID1	68	68
0.00966023408041	0.0371353325575	GO:0042802	m	3	identical protein binding	71; 301; 590; 684; 1277; 1278; 5743; 1956; 3956; 5052; 5156; 5308; 6422; 7026; 7057; 11117; 467; 9353; 152007; 57502; 26353; 26508	PTGS2; PDGFRA; ACTG1; EGFR; PRDX1; BCHE; PITX2; THBS1; HEYL; COL1A1; NR2F2; SLIT2; ANXA1; GLIPR2; NLGN4X; HSPB8; LGALS1; SFRP1; EMILIN1; COL1A2; BST2; ATF3	1058	1054
0.00977960159014	0.0188961793437	GO:0044087	b	3	regulation of cellular component biogenesis	1490; 2824; 3491; 6366; 6422; 6591; 6863; 7057; 7114; 11075; 9353; 84722	PSRC1; SFRP1; CYR61; STMN2; TMSB4X; TAC1; THBS1; SNAI2; CTGF; SLIT2; GPM6B; CCL21	453	453
0.00996409655238	0.0552535273134	GO:0031410	c	3	cytoplasmic vesicle	2; 633; 1363; 1508; 1956; 2571; 4629; 5052; 5159; 5176; 5270; 5327; 6678; 7057; 7114; 7852; 8082; 115827; 83716; 51209; 93664; 22822	SSPN; MYH11; PDGFRB; TMSB4X; EGFR; CPE; BGN; PHLDA1; A2M; SERPINE2; GAD1; THBS1; SPARC; CXCR4; CRISPLD2; CTSB; PLAT; SERPINF1; PRDX1; RAB9B; CADPS2; RAB3C	1059	1057
